# Supplementary material for: Brightness-gated two-color coincidence detection unravels two distinct mechanisms in bacterial protein translation initiation
Source: Commun Biol. 2019 Dec 6;2:459. doi: 10.1038/s42003-019-0709-7 (PMC6897966; doi:10.1038/s42003-019-0709-7)
Supplement: Supplementary file 3 — Supplementary Data 1 [file 42003_2019_709_MOESM3_ESM.xlsx]

## Sheet: Tabelle1
x-axis	smoothed red	raw data red	burst thres. red		x-axis	smoothed blue	raw data blue	burtt thres. blue
39.17384	3.76645	3.70164	2.19033		39.16939	3.46188	3.33698	2.26717
39.18031	3.81095	3.53159	2.19033		39.17043	3.01671	3.42079	2.26717
39.18206	3.24198	3.45143	2.19033		39.17062	2.28624	3.28395	2.26717
39.18211	1.70071	3.22393	2.19033		39.17323	3.41595	3.53631	2.26717
39.18214	1.49556	2.58244	2.19033		39.17611	3.4593	3.63711	2.26717
39.18222	1.87795	1.74633	2.19033		39.18658	4.02004	3.78023	2.26717
39.18223	0.94944	1.98056	2.19033		39.19211	3.74273	3.78676	2.26717
39.18234	2.0527	1.97425	2.19033		39.20077	3.93732	3.77005	2.26717
39.18259	2.39708	2.05684	2.19033		39.20383	3.48609	3.5794	2.26717
39.18261	1.38741	2.11335	2.19033		--	--	--	--
39.18279	2.24106	2.54724	2.19033		39.1418	3.57843	3.19489	2.26717
39.18287	1.94499	2.69616	2.19033		39.14234	2.73529	3.1235	2.26717
39.1841	3.08871	3.20915	2.19033		39.14298	2.80265	3.25011	2.26717
39.18507	2.98701	3.48018	2.19033		39.14453	3.19208	3.05423	2.26717
39.1907	3.7508	3.59623	2.19033		39.1469	3.37489	3.27355	2.26717
39.19789	3.85655	3.59479	2.19033		39.14746	2.74781	3.28296	2.26717
39.20261	3.67354	3.58448	2.19033		39.15173	3.62997	3.20921	2.26717
39.20377	3.06488	3.51087	2.19033		39.15257	2.92455	3.10309	2.26717
--	--	--	--		39.15263	1.76418	3.08931	2.26717
39.13715	3.7054	3.31683	2.19033		39.15324	2.78952	2.77453	2.26717
39.14048	3.52218	3.47985	2.19033		39.15361	2.55812	2.68205	2.26717
39.14052	1.61067	3.48559	2.19033		39.15471	3.04101	2.68713	2.26717
39.14555	3.70156	3.4432	2.19033		39.15498	2.43121	2.60013	2.26717
39.14737	3.26054	3.33823	2.19033		39.15506	1.93652	2.54089	2.26717
39.15103	3.56258	3.38181	2.19033		39.15523	2.24131	2.12614	2.26717
39.15138	2.54321	3.16759	2.19033		39.15534	2.03182	2.13336	2.26717
39.15257	3.07581	3.04773	2.19033		39.15537	1.48146	2.17395	2.26717
39.15291	2.53187	2.62065	2.19033		39.15565	2.44887	2.10674	2.26717
39.15295	1.68215	2.63746	2.19033		39.15581	2.1847	2.05286	2.26717
39.15311	2.20141	2.29681	2.19033		39.15588	1.82803	2.16228	2.26717
39.15355	2.63519	2.33771	2.19033		39.15591	1.51853	2.04915	2.26717
39.15356	1.04922	2.32244	2.19033		39.1561	2.28354	2.05646	2.26717
39.15399	2.64158	2.34816	2.19033		39.15621	2.05882	2.11569	2.26717
39.154	1.02119	2.31682	2.19033		39.15638	2.21086	2.34617	2.26717
39.15423	2.34851	2.34196	2.19033		39.15653	2.17755	2.40454	2.26717
39.15458	2.54914	2.14115	2.19033		39.15702	2.69012	2.47733	2.26717
39.15465	1.86333	2.19812	2.19033		39.15737	2.54618	2.67311	2.26717
39.15469	1.49554	2.11808	2.19033		39.15771	2.53921	3.00351	2.26717
39.15479	2.03142	1.81519	2.19033		39.15873	3.00742	2.97736	2.26717
39.15488	1.9557	1.80292	2.19033		39.16157	3.45264	3.19301	2.26717
39.15491	1.39095	1.78605	2.19033		39.16176	2.29093	3.18565	2.26717
39.15497	1.80551	1.81252	2.19033		39.16517	3.53194	3.28767	2.26717
39.15499	1.28332	1.86321	2.19033		39.16538	2.33265	3.16213	2.26717
39.15512	2.10279	1.83671	2.19033		39.16843	3.48393	3.15158	2.26717
39.15525	2.11562	1.75589	2.19033		--	--	--	--
39.15525	0.47712	1.7295	2.19033		39.20483	4.02967	3.71613	2.26717
39.15526	0.74819	1.52893	2.19033		39.20696	3.32839	3.55208	2.26717
39.15526	0.38021	1.22169	2.19033		39.21116	3.62396	3.62377	2.26717
39.15529	1.43935	1.37071	2.19033		39.21181	2.80856	3.39672	2.26717
39.15533	1.65129	1.42847	2.19033		39.21515	3.52346	3.36146	2.26717
39.15537	1.56939	1.46924	2.19033		39.21729	3.33174	3.20333	2.26717
39.15539	1.3483	1.51984	2.19033		39.21845	3.06376	3.18658	2.26717
39.15541	1.19315	1.43073	2.19033		39.21915	2.8448	2.93999	2.26717
39.15545	1.65993	1.42587	2.19033		39.21949	2.53315	2.68807	2.26717
39.15547	1.14922	1.37732	2.19033		39.2195	0.96379	2.4973	2.26717
39.1555	1.55146	1.4597	2.19033		39.21973	2.36155	2.28272	2.26717
39.15551	0.91381	1.41197	2.19033		39.22002	2.4645	2.13901	2.26717
39.15555	1.60747	1.46806	2.19033		39.22011	1.93903	2.1444	2.26717
39.15558	1.48715	1.69145	2.19033		39.22018	1.85249	2.01031	2.26717
39.15561	1.5038	1.75938	2.19033		39.2202	1.25042	1.69409	2.26717
39.15575	2.12841	1.69514	2.19033		39.22024	1.65032	1.78605	2.26717
39.1558	1.69724	1.73192	2.19033		39.22027	1.4249	1.67762	2.26717
39.1558	0	1.77057	2.19033		39.22041	2.16198	1.71047	2.26717
39.15585	1.72099	1.6379	2.19033		39.22042	0.5682	1.62799	2.26717
39.15591	1.75589	1.72885	2.19033		39.22045	1.5623	1.57102	2.26717
39.15597	1.75436	1.78406	2.19033		39.22045	-0.52288	1.26341	2.26717
39.15607	2.00175	1.72396	2.19033		39.22046	-0.30103	1.46331	2.26717
39.1561	1.57171	1.77248	2.19033		39.22051	1.70503	1.47539	2.26717
39.15612	1.12388	1.93096	2.19033		39.22056	1.75816	1.53858	2.26717
39.15621	1.94597	1.8531	2.19033		39.2206	1.60854	1.54803	2.26717
39.15639	2.27232	1.81051	2.19033		39.22063	1.37475	1.57009	2.26717
39.15642	1.48289	1.96737	2.19033		39.22063	0.63357	1.60896	2.26717
39.15643	0.60206	1.91202	2.19033		39.22069	1.77743	1.81159	2.26717
39.15658	2.18725	1.78917	2.19033		39.22077	1.87333	1.83672	2.26717
39.15661	1.51589	2.26765	2.19033		39.22093	2.20791	1.85613	2.26717
39.1567	1.93753	2.26638	2.19033		39.22097	1.63348	1.78548	2.26717
39.15735	2.81205	2.41698	2.19033		39.22099	1.30103	1.67652	2.26717
39.15735	0.11394	2.4467	2.19033		39.221	0.77815	1.51984	2.26717
39.15789	2.72966	2.73073	2.19033		39.221	0.84516	1.45026	2.26717
39.15801	2.09796	2.84831	2.19033		39.22109	1.95183	1.49805	2.26717
39.15939	3.13917	2.96434	2.19033		39.22111	1.26717	1.62779	2.26717
39.16087	3.17174	3.23229	2.19033		39.22115	1.56111	1.65032	2.26717
39.16196	3.03388	3.29657	2.19033		39.22121	1.78391	1.72674	2.26717
39.16642	3.65002	3.25054	2.19033		39.22123	1.26247	1.78619	2.26717
39.16791	3.17232	3.18937	2.19033		39.22136	2.12223	1.73529	2.26717
39.16829	2.5823	3.13919	2.19033		39.22142	1.76043	1.67322	2.26717
--	--	--	--		39.22142	0.41497	1.66858	2.26717
39.20836	3.75932	3.25394	2.19033		39.22144	1.39095	1.38776	2.26717
39.20901	2.81065	3.2247	2.19033		39.22146	1.19866	1.27877	2.26717
39.21072	3.23321	3.24049	2.19033		39.22148	1.33246	1.44748	2.26717
39.211	2.45256	2.7962	2.19033		39.22151	1.48431	1.48772	2.26717
39.21131	2.49486	2.89628	2.19033		39.22156	1.67853	1.49805	2.26717
39.21149	2.24006	2.76666	2.19033		39.2216	1.58207	1.54259	2.26717
39.21295	3.1635	2.77939	2.19033		39.22162	1.29003	1.47277	2.26717
39.21364	2.84181	2.8693	2.19033		39.22166	1.58547	1.35604	2.26717
39.21401	2.56868	2.86352	2.19033		39.22166	0.66276	1.20684	2.26717
39.21502	3.00196	2.69317	2.19033		39.22167	1.10384	1.3143	2.26717
39.21514	2.09657	2.55472	2.19033		39.22168	0.716	1.14614	2.26717
39.21541	2.43506	2.7427	2.19033		39.22172	1.62429	1.30234	2.26717
39.21543	1.3284	2.62928	2.19033		39.22173	0.73239	1.52506	2.26717
39.21678	3.1277	2.7747	2.19033		39.22176	1.54284	1.57242	2.26717
39.21714	2.56704	2.75154	2.19033		39.22184	1.90256	1.478	2.26717
39.21812	2.98759	2.81188	2.19033		39.22187	1.38917	1.50652	2.26717
39.21823	2.07079	2.67033	2.19033		39.22187	0.74819	1.52245	2.26717
39.21868	2.64533	2.63545	2.19033		39.22189	1.19315	1.478	2.26717
39.21912	2.64346	2.39663	2.19033		39.22193	1.61173	1.45333	2.26717
39.2193	2.27509	2.38504	2.19033		39.22199	1.80415	1.53327	2.26717
39.21936	1.76493	2.21033	2.19033		39.22201	1.20954	1.54284	2.26717
39.21945	1.92892	1.98937	2.19033		39.22204	1.53529	1.69003	2.26717
39.21949	1.60207	1.79492	2.19033		39.22206	1.28782	1.58637	2.26717
39.2196	2.06596	1.78804	2.19033		39.22217	2.04651	1.68252	2.26717
39.21962	1.08991	1.68143	2.19033		39.22219	1.06819	1.65688	2.26717
39.21967	1.72674	1.72461	2.19033		39.22225	1.80619	1.8329	2.26717
39.21969	1.2577	1.51109	2.19033		39.22227	1.31177	1.75847	2.26717
39.21975	1.81359	1.58366	2.19033		39.2224	2.12321	1.87715	2.26717
39.21977	1.12714	1.46241	2.19033		39.22246	1.76118	1.81982	2.26717
39.21981	1.62119	1.532	2.19033		39.22256	2.00776	1.83709	2.26717
39.21981	0.81954	1.44029	2.19033		39.22258	1.24055	1.67506	2.26717
39.21986	1.6365	1.46865	2.19033		39.22261	1.53021	1.61659	2.26717
39.21989	1.51456	1.39691	2.19033		39.22264	1.41164	1.49942	2.26717
39.21991	1.35603	1.43426	2.19033		39.22267	1.4456	1.47248	2.26717
39.21993	1.28782	1.51349	2.19033		39.22272	1.72347	1.488	2.26717
39.21995	1.25042	1.46539	2.19033		39.22273	0.89763	1.61952	2.26717
39.22002	1.8482	1.56962	2.19033		39.22277	1.5944	1.65802	2.26717
39.22004	1.19312	1.54034	2.19033		39.22285	1.90419	1.56016	2.26717
39.2201	1.7945	1.70485	2.19033		39.22289	1.67395	1.65419	2.26717
39.22011	0.86332	1.61722	2.19033		39.2229	0.8451	1.8021	2.26717
39.2202	1.9899	1.5913	2.19033		39.22295	1.71434	2.21897	2.26717
39.22023	1.38383	1.47101	2.19033		39.22308	2.11662	2.5374	2.26717
39.22023	0.5563	1.46983	2.19033		39.22367	2.7716	2.7284	2.26717
39.22025	1.17898	1.21538	2.19033		39.22462	2.97438	2.74444	2.26717
39.22025	0.83885	1.11127	2.19033		39.22558	2.98178	2.84846	2.26717
39.22029	1.50922	1.3444	2.19033		39.22573	2.18328	3.05393	2.26717
39.22029	0.82607	1.44655	2.19033		39.22661	2.94548	2.99234	2.26717
39.22034	1.69462	1.47568	2.19033		39.22934	3.43536	2.93848	2.26717
39.22039	1.64739	1.50787	2.19033		39.22953	2.28826	3.06857	2.26717
39.2204	1.22011	1.55073	2.19033		39.22992	2.58648	3.05491	2.26717
39.22045	1.64148	1.43458	2.19033		39.23158	3.22223	3.02734	2.26717
39.22047	1.36923	1.26718	2.19033		39.23228	2.84554	3.1365	2.26717
39.22048	0.89209	1.22221	2.19033		39.23466	3.37582	3.16558	2.26717
39.22048	-0.04576	0.9435	2.19033		39.23638	3.23448	3.13165	2.26717
39.22049	0.87506	0.83507	2.19033		39.23724	2.93451	3.26539	2.26717
39.22049	0.63347	1.01704	2.19033		39.23835	3.04845	3.29017	2.26717
39.2205	1.13675	1.15169	2.19033		39.2415	3.49726	3.21129	2.26717
39.22053	1.40824	1.2596	2.19033		--	--	--	--
39.22055	1.29669	1.35947	2.19033		--	--	--	--
39.22058	1.43933	1.37841	2.19033		--	--	--	--
39.22061	1.44406	1.32676	2.19033		--	--	--	--
39.22062	1.27416	1.29667	2.19033		--	--	--	--
39.22064	1.0864	1.29448	2.19033		--	--	--	--
39.22065	1.1038	1.27785	2.19033		--	--	--	--
39.22068	1.43138	1.24552	2.19033		--	--	--	--
39.2207	1.38202	1.23856	2.19033		--	--	--	--
39.22071	1.07918	1.23554	2.19033		--	--	--	--
39.22072	1.03346	1.10925	2.19033		--	--	--	--
39.22073	1.08279	1.0682	2.19033		--	--	--	--
39.22074	0.72428	1.0052	2.19033		--	--	--	--
39.22076	1.26247	1.06297	2.19033		--	--	--	--
39.22076	0.61278	1.34046	2.19033		--	--	--	--
39.22078	1.25527	1.33205	2.19033		--	--	--	--
39.22084	1.80483	1.29711	2.19033		--	--	--	--
39.22085	0.50515	1.30836	2.19033		--	--	--	--
39.22086	1	1.72641	2.19033		--	--	--	--
39.22086	0.82607	1.65361	2.19033		--	--	--	--
39.22105	2.26151	1.65438	2.19033		--	--	--	--
39.22107	1.35603	1.6381	2.19033		--	--	--	--
39.22107	0.5563	1.65477	2.19033		--	--	--	--
39.22107	0.23045	0.9435	2.19033		--	--	--	--
39.22109	1.18187	0.86689	2.19033		--	--	--	--
39.22109	-0.1549	1.15413	2.19033		--	--	--	--
39.22111	1.19312	1.33647	2.19033		--	--	--	--
39.22115	1.58094	1.2815	2.19033		--	--	--	--
39.22118	1.58996	1.38418	2.19033		--	--	--	--
39.22119	0.36173	1.36512	2.19033		--	--	--	--
39.22121	1.4183	1.52272	2.19033		--	--	--	--
39.22122	1.01708	1.52115	2.19033		--	--	--	--
39.22131	1.94842	1.52036	2.19033		--	--	--	--
39.22135	1.58321	1.68306	2.19033		--	--	--	--
39.22135	0.30103	1.67725	2.19033		--	--	--	--
39.22145	2.00647	1.54034	2.19033		--	--	--	--
39.22146	0.85733	1.47829	2.19033		--	--	--	--
39.22149	1.38918	1.61722	2.19033		--	--	--	--
39.2215	1.18184	1.37255	2.19033		--	--	--	--
39.22156	1.76865	1.37255	2.19033		--	--	--	--
39.22157	1.08991	1.47101	2.19033		--	--	--	--
39.22158	0.85733	1.51694	2.19033		--	--	--	--
39.22163	1.73641	1.36662	2.19033		--	--	--	--
39.22166	1.50106	1.33966	2.19033		--	--	--	--
39.22167	1.02535	1.34125	2.19033		--	--	--	--
39.22168	0.72428	1.33083	2.19033		--	--	--	--
39.22169	0.88081	1.40382	2.19033		--	--	--	--
39.22174	1.71518	1.47684	2.19033		--	--	--	--
39.22179	1.71013	1.4648	2.19033		--	--	--	--
39.22182	1.52893	1.54556	2.19033		--	--	--	--
39.22183	0.07918	1.44934	2.19033		--	--	--	--
39.22186	1.57288	1.29974	2.19033		--	--	--	--
39.22188	1.23047	1.23705	2.19033		--	--	--	--
39.22189	1.01284	1.32512	2.19033		--	--	--	--
39.22191	1.30963	1.21749	2.19033		--	--	--	--
39.22193	1.31389	1.12841	2.19033		--	--	--	--
39.22195	1.15229	1.13291	2.19033		--	--	--	--
39.22195	0.23045	1.21326	2.19033		--	--	--	--
39.22196	1.04139	1.11395	2.19033		--	--	--	--
39.22199	1.53404	1.12517	2.19033		--	--	--	--
39.222	0.59106	1.34715	2.19033		--	--	--	--
39.22201	1.20142	1.36023	2.19033		--	--	--	--
39.22206	1.66465	1.36587	2.19033		--	--	--	--
39.22207	1.15836	1.38022	2.19033		--	--	--	--
39.22211	1.55268	1.33123	2.19033		--	--	--	--
39.22212	0.89209	1.24106	2.19033		--	--	--	--
39.22212	0.49136	1.45211	2.19033		--	--	--	--
39.22215	1.41666	1.47771	2.19033		--	--	--	--
39.22221	1.83823	1.65032	2.19033		--	--	--	--
39.22226	1.64641	1.65245	2.19033		--	--	--	--
39.22234	1.90903	1.67322	2.19033		--	--	--	--
39.22234	0.62325	1.63549	2.19033		--	--	--	--
39.22238	1.56939	1.65419	2.19033		--	--	--	--
39.22243	1.69286	1.47013	2.19033		--	--	--	--
39.22248	1.73079	1.54999	2.19033		--	--	--	--
39.22249	0.50515	1.51958	2.19033		--	--	--	--
39.22252	1.53149	1.45516	2.19033		--	--	--	--
39.22255	1.39969	1.3849	2.19033		--	--	--	--
39.22257	1.42325	1.45789	2.19033		--	--	--	--
39.22261	1.5119	1.36136	2.19033		--	--	--	--
39.22263	1.40485	1.35832	2.19033		--	--	--	--
39.22264	0.73239	1.61848	2.19033		--	--	--	--
39.22266	1.38561	1.67192	2.19033		--	--	--	--
39.22278	2.07955	1.70945	2.19033		--	--	--	--
39.22284	1.77599	1.79742	2.19033		--	--	--	--
39.22289	1.6684	2.01478	2.19033		--	--	--	--
39.22295	1.79866	2.02318	2.19033		--	--	--	--
39.22318	2.35795	2.47189	2.19033		--	--	--	--
39.22331	2.11462	2.60463	2.19033		--	--	--	--
39.22432	3.00618	2.59143	2.19033		--	--	--	--
39.2249	2.76073	2.63491	2.19033		--	--	--	--
39.2249	0.43136	2.64991	2.19033		--	--	--	--
39.22534	2.637	2.50407	2.19033		--	--	--	--
39.22554	2.31388	2.31928	2.19033		--	--	--	--
39.22592	2.57681	2.42016	2.19033		--	--	--	--
39.22594	1.36737	2.28839	2.19033		--	--	--	--
39.22622	2.43998	2.95773	2.19033		--	--	--	--
39.22631	1.95037	2.95145	2.19033		--	--	--	--
39.23008	3.57646	2.96258	2.19033		--	--	--	--
39.23039	2.49444	3.22346	2.19033		--	--	--	--
39.23053	2.14427	3.28023	2.19033		--	--	--	--
39.23458	3.60773	3.07127	2.19033		--	--	--	--
39.23584	3.09942	3.09573	2.19033		--	--	--	--
39.23597	2.11495	3.19165	2.19033		--	--	--	--
39.23662	2.81526	2.88781	2.19033		--	--	--	--
39.2383	3.22527	2.75103	2.19033		--	--	--	--
39.23844	2.14861	2.78746	2.19033		--	--	--	--
39.23866	2.33022	2.80569	2.19033		--	--	--	--
39.23904	2.57624	2.55021	2.19033		--	--	--	--
39.23982	2.89482	2.71036	2.19033		--	--	--	--
39.24008	2.4123	2.74482	2.19033		--	--	--	--
39.24101	2.96957	2.73049	2.19033		--	--	--	--
39.24144	2.62922	2.7236	2.19033		--	--	--	--
39.24172	2.45744	2.82778	2.19033		--	--	--	--
39.24247	2.87077	2.7071	2.19033		--	--	--	--
39.24344	2.98933	2.71524	2.19033		--	--	--	--
39.24356	2.06596	2.71431	2.19033		--	--	--	--
--	--	--	--		--	--	--	--
--	--	--	--		--	--	--	--
--	--	--	--		--	--	--	--
--	--	--	--		--	--	--	--
--	--	--	--		--	--	--	--
--	--	--	--		--	--	--	--
--	--	--	--		--	--	--	--
--	--	--	--		--	--	--	--
--	--	--	--		--	--	--	--
--	--	--	--		--	--	--	--
--	--	--	--		--	--	--	--
--	--	--	--		--	--	--	--
--	--	--	--		--	--	--	--
--	--	--	--		--	--	--	--
--	--	--	--		--	--	--	--
--	--	--	--		--	--	--	--
--	--	--	--		--	--	--	--
--	--	--	--		--	--	--	--
--	--	--	--		--	--	--	--
--	--	--	--		--	--	--	--
--	--	--	--		--	--	--	--
--	--	--	--		--	--	--	--
--	--	--	--		--	--	--	--
--	--	--	--		--	--	--	--
--	--	--	--		--	--	--	--
--	--	--	--		--	--	--	--
--	--	--	--		--	--	--	--
--	--	--	--		--	--	--	--
--	--	--	--		--	--	--	--
--	--	--	--		--	--	--	--
--	--	--	--		--	--	--	--
--	--	--	--		--	--	--	--
--	--	--	--		--	--	--	--
--	--	--	--		--	--	--	--
--	--	--	--		--	--	--	--
--	--	--	--		--	--	--	--
--	--	--	--		--	--	--	--
--	--	--	--		--	--	--	--
--	--	--	--		--	--	--	--
--	--	--	--		--	--	--	--
--	--	--	--		--	--	--	--
--	--	--	--		--	--	--	--
--	--	--	--		--	--	--	--
--	--	--	--		--	--	--	--
--	--	--	--		--	--	--	--
--	--	--	--		--	--	--	--
--	--	--	--		--	--	--	--
--	--	--	--		--	--	--	--
--	--	--	--		--	--	--	--
--	--	--	--		--	--	--	--
--	--	--	--		--	--	--	--
--	--	--	--		--	--	--	--
--	--	--	--		--	--	--	--
--	--	--	--		--	--	--	--
--	--	--	--		--	--	--	--
--	--	--	--		--	--	--	--
--	--	--	--		--	--	--	--
--	--	--	--		--	--	--	--
--	--	--	--		--	--	--	--
--	--	--	--		--	--	--	--
--	--	--	--		--	--	--	--
--	--	--	--		--	--	--	--
--	--	--	--		--	--	--	--
--	--	--	--		--	--	--	--
--	--	--	--		--	--	--	--
--	--	--	--		--	--	--	--
--	--	--	--		--	--	--	--
--	--	--	--		--	--	--	--
--	--	--	--		--	--	--	--
--	--	--	--		--	--	--	--
--	--	--	--		--	--	--	--
--	--	--	--		--	--	--	--
--	--	--	--		--	--	--	--
--	--	--	--		--	--	--	--
--	--	--	--		--	--	--	--
--	--	--	--		--	--	--	--
--	--	--	--		--	--	--	--
--	--	--	--		--	--	--	--
--	--	--	--		--	--	--	--
--	--	--	--		--	--	--	--
--	--	--	--		--	--	--	--
--	--	--	--		--	--	--	--
--	--	--	--		--	--	--	--
--	--	--	--		--	--	--	--
--	--	--	--		--	--	--	--
--	--	--	--		--	--	--	--
--	--	--	--		--	--	--	--
--	--	--	--		--	--	--	--
--	--	--	--		--	--	--	--
--	--	--	--		--	--	--	--
--	--	--	--		--	--	--	--
--	--	--	--		--	--	--	--
--	--	--	--		--	--	--	--
--	--	--	--		--	--	--	--
--	--	--	--		--	--	--	--
--	--	--	--		--	--	--	--
--	--	--	--		--	--	--	--
--	--	--	--		--	--	--	--
--	--	--	--		--	--	--	--
--	--	--	--		--	--	--	--
--	--	--	--		--	--	--	--
--	--	--	--		--	--	--	--
--	--	--	--		--	--	--	--
--	--	--	--		--	--	--	--
--	--	--	--		--	--	--	--
--	--	--	--		--	--	--	--
--	--	--	--		--	--	--	--
--	--	--	--		--	--	--	--
--	--	--	--		--	--	--	--
--	--	--	--		--	--	--	--
--	--	--	--		--	--	--	--
--	--	--	--		--	--	--	--
--	--	--	--		--	--	--	--
--	--	--	--		--	--	--	--
--	--	--	--		--	--	--	--
--	--	--	--		--	--	--	--
--	--	--	--		--	--	--	--
--	--	--	--		--	--	--	--
--	--	--	--		--	--	--	--
--	--	--	--		--	--	--	--
--	--	--	--		--	--	--	--
--	--	--	--		--	--	--	--
--	--	--	--		--	--	--	--
--	--	--	--		--	--	--	--
--	--	--	--		--	--	--	--
--	--	--	--		--	--	--	--
--	--	--	--		--	--	--	--
--	--	--	--		--	--	--	--
--	--	--	--		--	--	--	--
--	--	--	--		--	--	--	--
--	--	--	--		--	--	--	--
--	--	--	--		--	--	--	--
--	--	--	--		--	--	--	--
--	--	--	--		--	--	--	--
--	--	--	--		--	--	--	--
--	--	--	--		--	--	--	--
--	--	--	--		--	--	--	--
--	--	--	--		--	--	--	--
--	--	--	--		--	--	--	--
--	--	--	--		--	--	--	--
--	--	--	--		--	--	--	--
--	--	--	--		--	--	--	--
--	--	--	--		--	--	--	--
--	--	--	--		--	--	--	--
--	--	--	--		--	--	--	--
--	--	--	--		--	--	--	--
--	--	--	--		--	--	--	--
--	--	--	--		--	--	--	--
--	--	--	--		--	--	--	--
--	--	--	--		--	--	--	--
--	--	--	--		--	--	--	--
--	--	--	--		--	--	--	--
--	--	--	--		--	--	--	--
--	--	--	--		--	--	--	--
--	--	--	--		--	--	--	--
--	--	--	--		--	--	--	--
--	--	--	--		--	--	--	--
--	--	--	--		--	--	--	--
--	--	--	--		--	--	--	--
--	--	--	--		--	--	--	--
--	--	--	--		--	--	--	--
--	--	--	--		--	--	--	--
--	--	--	--		--	--	--	--
--	--	--	--		--	--	--	--
--	--	--	--		--	--	--	--
--	--	--	--		--	--	--	--
--	--	--	--		--	--	--	--
--	--	--	--		--	--	--	--
--	--	--	--		--	--	--	--
--	--	--	--		--	--	--	--
--	--	--	--		--	--	--	--
--	--	--	--		--	--	--	--
--	--	--	--		--	--	--	--
--	--	--	--		--	--	--	--
--	--	--	--		--	--	--	--
--	--	--	--		--	--	--	--
--	--	--	--		--	--	--	--
--	--	--	--		--	--	--	--
--	--	--	--		--	--	--	--
--	--	--	--		--	--	--	--
--	--	--	--		--	--	--	--
--	--	--	--		--	--	--	--
--	--	--	--		--	--	--	--
--	--	--	--		--	--	--	--
--	--	--	--		--	--	--	--
--	--	--	--		--	--	--	--
--	--	--	--		--	--	--	--
--	--	--	--		--	--	--	--
--	--	--	--		--	--	--	--
--	--	--	--		--	--	--	--
--	--	--	--		--	--	--	--
--	--	--	--		--	--	--	--
--	--	--	--		--	--	--	--
--	--	--	--		--	--	--	--
--	--	--	--		--	--	--	--
--	--	--	--		--	--	--	--
--	--	--	--		--	--	--	--
--	--	--	--		--	--	--	--
--	--	--	--		--	--	--	--
--	--	--	--		--	--	--	--
--	--	--	--		--	--	--	--
--	--	--	--		--	--	--	--
--	--	--	--		--	--	--	--
--	--	--	--		--	--	--	--
--	--	--	--		--	--	--	--
--	--	--	--		--	--	--	--
--	--	--	--		--	--	--	--
--	--	--	--		--	--	--	--
--	--	--	--		--	--	--	--
--	--	--	--		--	--	--	--
--	--	--	--		--	--	--	--
--	--	--	--		--	--	--	--
--	--	--	--		--	--	--	--
--	--	--	--		--	--	--	--
--	--	--	--		--	--	--	--
--	--	--	--		--	--	--	--
--	--	--	--		--	--	--	--
--	--	--	--		--	--	--	--
--	--	--	--		--	--	--	--
--	--	--	--		--	--	--	--
--	--	--	--		--	--	--	--
--	--	--	--		--	--	--	--
--	--	--	--		--	--	--	--
--	--	--	--		--	--	--	--
--	--	--	--		--	--	--	--
--	--	--	--		--	--	--	--
--	--	--	--		--	--	--	--
--	--	--	--		--	--	--	--
--	--	--	--		--	--	--	--
--	--	--	--		--	--	--	--
--	--	--	--		--	--	--	--
--	--	--	--		--	--	--	--
--	--	--	--		--	--	--	--
--	--	--	--		--	--	--	--
--	--	--	--		--	--	--	--
--	--	--	--		--	--	--	--
--	--	--	--		--	--	--	--
--	--	--	--		--	--	--	--
--	--	--	--		--	--	--	--
--	--	--	--		--	--	--	--
--	--	--	--		--	--	--	--
--	--	--	--		--	--	--	--
--	--	--	--		--	--	--	--
--	--	--	--		--	--	--	--
--	--	--	--		--	--	--	--
--	--	--	--		--	--	--	--
--	--	--	--		--	--	--	--
--	--	--	--		--	--	--	--
--	--	--	--		--	--	--	--
--	--	--	--		--	--	--	--
--	--	--	--		--	--	--	--
--	--	--	--		--	--	--	--
--	--	--	--		--	--	--	--
--	--	--	--		--	--	--	--
--	--	--	--		--	--	--	--
--	--	--	--		--	--	--	--
--	--	--	--		--	--	--	--
--	--	--	--		--	--	--	--
--	--	--	--		--	--	--	--
--	--	--	--		--	--	--	--
--	--	--	--		--	--	--	--
--	--	--	--		--	--	--	--
--	--	--	--		--	--	--	--
--	--	--	--		--	--	--	--
--	--	--	--		--	--	--	--
--	--	--	--		--	--	--	--
--	--	--	--		--	--	--	--
--	--	--	--		--	--	--	--
--	--	--	--		--	--	--	--
--	--	--	--		--	--	--	--
--	--	--	--		--	--	--	--
--	--	--	--		--	--	--	--
--	--	--	--		--	--	--	--
--	--	--	--		--	--	--	--
--	--	--	--		--	--	--	--
--	--	--	--		--	--	--	--
--	--	--	--		--	--	--	--
--	--	--	--		--	--	--	--
--	--	--	--		--	--	--	--
--	--	--	--		--	--	--	--
--	--	--	--		--	--	--	--
--	--	--	--		--	--	--	--
--	--	--	--		--	--	--	--
--	--	--	--		--	--	--	--
--	--	--	--		--	--	--	--
--	--	--	--		--	--	--	--
--	--	--	--		--	--	--	--
--	--	--	--		--	--	--	--
--	--	--	--		--	--	--	--
--	--	--	--		--	--	--	--
--	--	--	--		--	--	--	--
--	--	--	--		--	--	--	--
--	--	--	--		--	--	--	--
--	--	--	--		--	--	--	--
--	--	--	--		--	--	--	--
--	--	--	--		--	--	--	--
--	--	--	--		--	--	--	--
--	--	--	--		--	--	--	--
--	--	--	--		--	--	--	--
--	--	--	--		--	--	--	--
--	--	--	--		--	--	--	--
--	--	--	--		--	--	--	--
--	--	--	--		--	--	--	--
--	--	--	--		--	--	--	--
--	--	--	--		--	--	--	--
--	--	--	--		--	--	--	--
--	--	--	--		--	--	--	--
--	--	--	--		--	--	--	--
--	--	--	--		--	--	--	--
--	--	--	--		--	--	--	--
--	--	--	--		--	--	--	--
--	--	--	--		--	--	--	--
--	--	--	--		--	--	--	--
--	--	--	--		--	--	--	--
--	--	--	--		--	--	--	--
--	--	--	--		--	--	--	--
--	--	--	--		--	--	--	--
--	--	--	--		--	--	--	--
--	--	--	--		--	--	--	--
--	--	--	--		--	--	--	--
--	--	--	--		--	--	--	--
--	--	--	--		--	--	--	--
--	--	--	--		--	--	--	--
--	--	--	--		--	--	--	--
--	--	--	--		--	--	--	--
--	--	--	--		--	--	--	--
--	--	--	--		--	--	--	--
--	--	--	--		--	--	--	--
--	--	--	--		--	--	--	--
--	--	--	--		--	--	--	--
--	--	--	--		--	--	--	--
--	--	--	--		--	--	--	--
--	--	--	--		--	--	--	--
--	--	--	--		--	--	--	--
--	--	--	--		--	--	--	--
--	--	--	--		--	--	--	--
--	--	--	--		--	--	--	--
--	--	--	--		--	--	--	--
--	--	--	--		--	--	--	--
--	--	--	--		--	--	--	--
--	--	--	--		--	--	--	--
--	--	--	--		--	--	--	--
--	--	--	--		--	--	--	--
--	--	--	--		--	--	--	--
--	--	--	--		--	--	--	--
--	--	--	--		--	--	--	--
--	--	--	--		--	--	--	--
--	--	--	--		--	--	--	--
--	--	--	--		--	--	--	--
--	--	--	--		--	--	--	--
--	--	--	--		--	--	--	--
--	--	--	--		--	--	--	--
--	--	--	--		--	--	--	--
--	--	--	--		--	--	--	--
--	--	--	--		--	--	--	--
--	--	--	--		--	--	--	--
--	--	--	--		--	--	--	--
--	--	--	--		--	--	--	--
--	--	--	--		--	--	--	--
--	--	--	--		--	--	--	--
--	--	--	--		--	--	--	--
--	--	--	--		--	--	--	--
--	--	--	--		--	--	--	--
--	--	--	--		--	--	--	--
--	--	--	--		--	--	--	--
--	--	--	--		--	--	--	--
--	--	--	--		--	--	--	--
--	--	--	--		--	--	--	--
--	--	--	--		--	--	--	--
--	--	--	--		--	--	--	--
--	--	--	--		--	--	--	--
--	--	--	--		--	--	--	--
--	--	--	--		--	--	--	--
--	--	--	--		--	--	--	--
--	--	--	--		--	--	--	--
--	--	--	--		--	--	--	--
--	--	--	--		--	--	--	--
--	--	--	--		--	--	--	--
--	--	--	--		--	--	--	--
--	--	--	--		--	--	--	--
--	--	--	--		--	--	--	--
--	--	--	--		--	--	--	--
--	--	--	--		--	--	--	--
--	--	--	--		--	--	--	--
--	--	--	--		--	--	--	--
--	--	--	--		--	--	--	--
--	--	--	--		--	--	--	--
--	--	--	--		--	--	--	--
--	--	--	--		--	--	--	--
--	--	--	--		--	--	--	--
--	--	--	--		--	--	--	--
--	--	--	--		--	--	--	--
--	--	--	--		--	--	--	--
--	--	--	--		--	--	--	--
--	--	--	--		--	--	--	--
--	--	--	--		--	--	--	--
--	--	--	--		--	--	--	--
--	--	--	--		--	--	--	--
--	--	--	--		--	--	--	--
--	--	--	--		--	--	--	--
--	--	--	--		--	--	--	--
--	--	--	--		--	--	--	--
--	--	--	--		--	--	--	--
--	--	--	--		--	--	--	--
--	--	--	--		--	--	--	--
--	--	--	--		--	--	--	--
--	--	--	--		--	--	--	--
--	--	--	--		--	--	--	--
--	--	--	--		--	--	--	--
--	--	--	--		--	--	--	--
--	--	--	--		--	--	--	--
--	--	--	--		--	--	--	--
--	--	--	--		--	--	--	--
--	--	--	--		--	--	--	--
--	--	--	--		--	--	--	--
--	--	--	--		--	--	--	--
--	--	--	--		--	--	--	--
--	--	--	--		--	--	--	--
--	--	--	--		--	--	--	--
--	--	--	--		--	--	--	--
--	--	--	--		--	--	--	--
--	--	--	--		--	--	--	--
--	--	--	--		--	--	--	--
--	--	--	--		--	--	--	--
--	--	--	--		--	--	--	--
--	--	--	--		--	--	--	--
--	--	--	--		--	--	--	--
--	--	--	--		--	--	--	--
--	--	--	--		--	--	--	--
--	--	--	--		--	--	--	--
--	--	--	--		--	--	--	--
--	--	--	--		--	--	--	--
--	--	--	--		--	--	--	--
--	--	--	--		--	--	--	--
--	--	--	--		--	--	--	--
--	--	--	--		--	--	--	--
--	--	--	--		--	--	--	--
--	--	--	--		--	--	--	--
--	--	--	--		--	--	--	--
--	--	--	--		--	--	--	--
--	--	--	--		--	--	--	--
--	--	--	--		--	--	--	--
--	--	--	--		--	--	--	--
--	--	--	--		--	--	--	--
--	--	--	--		--	--	--	--
--	--	--	--		--	--	--	--
--	--	--	--		--	--	--	--
--	--	--	--		--	--	--	--
--	--	--	--		--	--	--	--
--	--	--	--		--	--	--	--
--	--	--	--		--	--	--	--
--	--	--	--		--	--	--	--
--	--	--	--		--	--	--	--
--	--	--	--		--	--	--	--
--	--	--	--		--	--	--	--
--	--	--	--		--	--	--	--
--	--	--	--		--	--	--	--
--	--	--	--		--	--	--	--
--	--	--	--		--	--	--	--
--	--	--	--		--	--	--	--
--	--	--	--		--	--	--	--
--	--	--	--		--	--	--	--
--	--	--	--		--	--	--	--
--	--	--	--		--	--	--	--
--	--	--	--		--	--	--	--
--	--	--	--		--	--	--	--
--	--	--	--		--	--	--	--
--	--	--	--		--	--	--	--
--	--	--	--		--	--	--	--
--	--	--	--		--	--	--	--
--	--	--	--		--	--	--	--
--	--	--	--		--	--	--	--
--	--	--	--		--	--	--	--
--	--	--	--		--	--	--	--
--	--	--	--		--	--	--	--
--	--	--	--		--	--	--	--
--	--	--	--		--	--	--	--
--	--	--	--		--	--	--	--
--	--	--	--		--	--	--	--
--	--	--	--		--	--	--	--
--	--	--	--		--	--	--	--
--	--	--	--		--	--	--	--
--	--	--	--		--	--	--	--
--	--	--	--		--	--	--	--
--	--	--	--		--	--	--	--
--	--	--	--		--	--	--	--
--	--	--	--		--	--	--	--
--	--	--	--		--	--	--	--
--	--	--	--		--	--	--	--
--	--	--	--		--	--	--	--
--	--	--	--		--	--	--	--
--	--	--	--		--	--	--	--
--	--	--	--		--	--	--	--
--	--	--	--		--	--	--	--
--	--	--	--		--	--	--	--
--	--	--	--		--	--	--	--
--	--	--	--		--	--	--	--
--	--	--	--		--	--	--	--
--	--	--	--		--	--	--	--
--	--	--	--		--	--	--	--
--	--	--	--		--	--	--	--
--	--	--	--		--	--	--	--
--	--	--	--		--	--	--	--
--	--	--	--		--	--	--	--
--	--	--	--		--	--	--	--
--	--	--	--		--	--	--	--
--	--	--	--		--	--	--	--
--	--	--	--		--	--	--	--
--	--	--	--		--	--	--	--
--	--	--	--		--	--	--	--
--	--	--	--		--	--	--	--
--	--	--	--		--	--	--	--
--	--	--	--		--	--	--	--
--	--	--	--		--	--	--	--
--	--	--	--		--	--	--	--
--	--	--	--		--	--	--	--
--	--	--	--		--	--	--	--
--	--	--	--		--	--	--	--
--	--	--	--		--	--	--	--
--	--	--	--		--	--	--	--
--	--	--	--		--	--	--	--
--	--	--	--		--	--	--	--
--	--	--	--		--	--	--	--
--	--	--	--		--	--	--	--
--	--	--	--		--	--	--	--
--	--	--	--		--	--	--	--
--	--	--	--		--	--	--	--
--	--	--	--		--	--	--	--
--	--	--	--		--	--	--	--
--	--	--	--		--	--	--	--
--	--	--	--		--	--	--	--
--	--	--	--		--	--	--	--
--	--	--	--		--	--	--	--
--	--	--	--		--	--	--	--
--	--	--	--		--	--	--	--
--	--	--	--		--	--	--	--
--	--	--	--		--	--	--	--
--	--	--	--		--	--	--	--
--	--	--	--		--	--	--	--
--	--	--	--		--	--	--	--
--	--	--	--		--	--	--	--
--	--	--	--		--	--	--	--
--	--	--	--		--	--	--	--
--	--	--	--		--	--	--	--
--	--	--	--		--	--	--	--
--	--	--	--		--	--	--	--
--	--	--	--		--	--	--	--
--	--	--	--		--	--	--	--
--	--	--	--		--	--	--	--
--	--	--	--		--	--	--	--
--	--	--	--		--	--	--	--
--	--	--	--		--	--	--	--
--	--	--	--		--	--	--	--
--	--	--	--		--	--	--	--
--	--	--	--		--	--	--	--
--	--	--	--		--	--	--	--
--	--	--	--		--	--	--	--
--	--	--	--		--	--	--	--
--	--	--	--		--	--	--	--
--	--	--	--		--	--	--	--
--	--	--	--		--	--	--	--
--	--	--	--		--	--	--	--
--	--	--	--		--	--	--	--
--	--	--	--		--	--	--	--
--	--	--	--		--	--	--	--
--	--	--	--		--	--	--	--
--	--	--	--		--	--	--	--
--	--	--	--		--	--	--	--
--	--	--	--		--	--	--	--
--	--	--	--		--	--	--	--
--	--	--	--		--	--	--	--
--	--	--	--		--	--	--	--
--	--	--	--		--	--	--	--
--	--	--	--		--	--	--	--
--	--	--	--		--	--	--	--
--	--	--	--		--	--	--	--
--	--	--	--		--	--	--	--
--	--	--	--		--	--	--	--
--	--	--	--		--	--	--	--
--	--	--	--		--	--	--	--
--	--	--	--		--	--	--	--
--	--	--	--		--	--	--	--
--	--	--	--		--	--	--	--
--	--	--	--		--	--	--	--
--	--	--	--		--	--	--	--
--	--	--	--		--	--	--	--
--	--	--	--		--	--	--	--
--	--	--	--		--	--	--	--
--	--	--	--		--	--	--	--
--	--	--	--		--	--	--	--
--	--	--	--		--	--	--	--
--	--	--	--		--	--	--	--
--	--	--	--		--	--	--	--
--	--	--	--		--	--	--	--
--	--	--	--		--	--	--	--
--	--	--	--		--	--	--	--
--	--	--	--		--	--	--	--
--	--	--	--		--	--	--	--
--	--	--	--		--	--	--	--
--	--	--	--		--	--	--	--
					--	--	--	--
					--	--	--	--
