# Supplementary material for: Brightness-gated two-color coincidence detection unravels two distinct mechanisms in bacterial protein translation initiation
Source: Commun Biol. 2019 Dec 6;2:459. doi: 10.1038/s42003-019-0709-7 (PMC6897966; doi:10.1038/s42003-019-0709-7)
Supplement: Supplementary file 4 — Supplementary Data 2 [file 42003_2019_709_MOESM4_ESM.xlsx]

## Sheet: Tabelle1
x-axis	y-value
0	0
1	0
2	3734
3	2696
4	2363
5	2029
6	1624
7	1345
8	1080
9	919
10	796
11	737
12	644
13	550
14	476
15	424
16	407
17	380
18	327
19	299
20	301
21	263
22	208
23	216
24	213
25	188
26	154
27	157
28	144
29	136
30	134
31	115
32	120
33	118
34	92
35	95
36	102
37	84
38	79
39	97
40	75
41	89
42	71
43	58
44	58
45	51
46	67
47	47
48	52
49	50
50	42
51	48
52	51
53	59
54	43
55	32
56	33
57	35
58	37
59	28
60	35
61	31
62	21
63	32
64	42
65	32
66	30
67	37
68	34
69	32
70	29
71	28
72	39
73	19
74	22
75	30
76	18
77	18
78	16
79	23
80	16
81	24
82	13
83	17
84	20
85	22
86	18
87	16
88	22
89	23
90	21
91	18
92	16
93	14
94	15
95	17
96	5
97	13
98	16
99	15
100	17
101	12
102	15
103	11
104	18
105	17
106	10
107	12
108	4
109	15
110	15
111	19
112	9
113	11
114	9
115	13
116	11
117	15
118	10
119	21
120	12
121	18
122	14
123	10
124	15
125	5
126	8
127	7
128	10
129	10
130	10
131	9
132	8
133	10
134	19
135	13
136	10
137	9
138	5
139	7
140	10
141	7
142	8
143	9
144	8
145	7
146	7
147	6
148	5
149	8
150	10
151	3
152	6
153	8
154	11
155	7
156	11
157	8
158	7
159	9
160	7
161	4
162	5
163	6
164	8
165	8
166	3
167	6
168	7
169	4
170	5
171	10
172	4
173	3
174	4
175	5
176	3
177	6
178	12
179	6
180	7
181	3
182	2
183	5
184	9
185	7
186	5
187	4
188	8
189	9
190	5
191	6
192	2
193	10
194	6
195	5
196	6
197	9
198	2
199	7
200	5
201	9
202	8
203	9
204	4
205	6
206	5
207	1
208	9
209	2
210	1
211	6
212	7
213	4
214	2
215	2
216	7
217	5
218	4
219	7
220	6
221	4
222	5
223	3
224	5
225	4
226	7
227	1
228	4
229	6
230	9
231	6
232	7
233	7
234	4
235	4
236	6
237	2
238	2
239	5
240	1
241	4
242	1
243	7
244	0
245	5
246	6
247	8
248	8
249	8
250	2
251	2
252	4
253	4
254	3
255	1
256	5
257	3
258	6
259	6
260	5
261	8
262	4
263	3
264	8
265	4
266	3
267	5
268	2
269	6
270	6
271	3
272	6
273	5
274	3
275	1
276	2
277	3
278	5
279	3
280	1
281	5
282	5
283	2
284	1
285	3
286	3
287	4
288	3
289	4
290	2
291	1
292	6
293	1
294	3
295	7
296	4
297	5
298	2
299	2
300	1
301	3
302	5
303	6
304	2
305	2
306	5
307	3
308	5
309	6
310	1
311	3
312	1
313	4
314	5
315	1
316	3
317	3
318	3
319	6
320	4
321	3
322	3
323	1
324	1
325	3
326	1
327	5
328	0
329	6
330	5
331	2
332	4
333	4
334	3
335	4
336	0
337	2
338	3
339	5
340	2
341	1
342	1
343	2
344	4
345	1
346	3
347	0
348	3
349	5
350	4
351	5
352	0
353	5
354	2
355	3
356	3
357	3
358	2
359	0
360	2
361	7
362	2
363	1
364	3
365	2
366	5
367	4
368	4
369	1
370	0
371	1
372	4
373	2
374	1
375	4
376	1
377	2
378	4
379	4
380	3
381	1
382	2
383	3
384	3
385	1
386	1
387	2
388	3
389	1
390	2
391	1
392	3
393	1
394	1
395	1
396	3
397	7
398	4
399	0
400	4
401	2
402	0
403	3
404	0
405	6
406	1
407	0
408	0
409	2
410	2
411	3
412	2
413	1
414	1
415	2
416	1
417	3
418	2
419	0
420	3
421	4
422	4
423	1
424	0
425	2
426	2
427	6
428	3
429	5
430	3
431	2
432	3
433	1
434	2
435	4
436	1
437	1
438	2
439	0
440	5
441	4
442	2
443	3
444	2
445	0
446	0
447	0
448	2
449	2
450	1
451	4
452	5
453	2
454	1
455	3
456	5
457	0
458	1
459	1
460	1
461	3
462	1
463	4
464	2
465	1
466	2
467	1
468	1
469	1
470	1
471	3
472	4
473	0
474	0
475	3
476	4
477	2
478	1
479	1
480	2
481	0
482	3
483	2
484	2
485	2
486	0
487	2
488	1
489	2
490	0
491	1
492	3
493	2
494	0
495	5
496	1
497	1
498	2
499	3
500	1
501	5
502	2
503	2
504	2
505	2
506	1
507	1
508	2
509	0
510	1
511	1
512	1
513	4
514	2
515	1
516	1
517	0
518	1
519	6
520	3
521	1
522	3
523	3
524	2
525	2
526	1
527	4
528	2
529	0
530	1
531	1
532	0
533	3
534	2
535	3
536	2
537	3
538	1
539	2
540	0
541	0
542	1
543	0
544	0
545	0
546	1
547	0
548	0
549	4
550	0
551	1
552	1
553	0
554	1
555	1
556	0
557	1
558	3
559	2
560	2
561	1
562	0
563	2
564	2
565	2
566	1
567	2
568	1
569	3
570	1
571	0
572	1
573	1
574	3
575	1
576	0
577	3
578	1
579	1
580	0
581	1
582	1
583	1
584	0
585	1
586	0
587	3
588	2
589	0
590	1
591	5
592	2
593	3
594	0
595	0
596	2
597	0
598	0
599	2
600	2
601	1
602	3
603	0
604	0
605	1
606	1
607	0
608	2
609	1
610	0
611	1
612	0
613	0
614	0
615	2
616	2
617	0
618	0
619	2
620	2
621	0
622	1
623	1
624	0
625	1
626	1
627	2
628	0
629	2
630	1
631	2
632	0
633	1
634	2
635	2
636	3
637	0
638	2
639	3
640	1
641	0
642	1
643	0
644	1
645	2
646	0
647	0
648	1
649	3
650	1
651	1
652	0
653	1
654	0
655	2
656	0
657	1
658	1
659	0
660	2
661	0
662	0
663	0
664	1
665	0
666	2
667	1
668	2
669	1
670	2
671	0
672	1
673	2
674	0
675	0
676	0
677	0
678	2
679	1
680	1
681	1
682	1
683	1
684	0
685	1
686	0
687	1
688	0
689	1
690	0
691	0
692	1
693	0
694	1
695	2
696	0
697	0
698	2
699	3
700	0
701	1
702	0
703	1
704	1
705	0
706	2
707	0
708	0
709	4
710	0
711	0
712	1
713	1
714	2
715	0
716	0
717	0
718	1
719	0
720	0
721	0
722	0
723	5
724	0
725	2
726	2
727	1
728	0
729	1
730	0
731	1
732	1
733	1
734	0
735	0
736	1
737	0
738	1
739	1
740	2
741	1
742	2
743	1
744	2
745	0
746	2
747	1
748	3
749	0
750	0
751	0
752	0
753	1
754	0
755	1
756	1
757	0
758	0
759	1
760	0
761	0
762	1
763	1
764	1
765	1
766	2
767	0
768	0
769	0
770	1
771	0
772	1
773	1
774	1
775	3
776	2
777	1
778	2
779	0
780	1
781	2
782	0
783	0
784	0
785	0
786	1
787	0
788	1
789	1
790	1
791	2
792	2
793	0
794	1
795	2
796	0
797	2
798	1
799	1
800	2
801	0
802	1
803	0
804	1
805	0
806	0
807	0
808	1
809	2
810	1
811	2
812	0
813	0
814	3
815	0
816	2
817	0
818	1
819	0
820	2
821	1
822	2
823	3
824	1
825	0
826	0
827	1
828	0
829	1
830	2
831	1
832	2
833	0
834	0
835	1
836	0
837	0
838	0
839	0
840	3
841	2
842	0
843	0
844	3
845	1
846	0
847	0
848	1
849	0
850	1
851	1
852	1
853	3
854	3
855	1
856	1
857	0
858	1
859	2
860	0
861	0
862	0
863	0
864	1
865	0
866	0
867	0
868	0
869	0
870	0
871	1
872	1
873	1
874	2
875	0
876	1
877	1
878	0
879	1
880	3
881	0
882	3
883	0
884	1
885	0
886	1
887	0
888	0
889	0
890	0
891	2
892	0
893	0
894	2
895	0
896	1
897	2
898	0
899	1
900	0
901	0
902	0
903	0
904	0
905	1
906	2
907	1
908	0
909	2
910	1
911	1
912	1
913	3
914	0
915	2
916	1
917	1
918	0
919	3
920	0
921	1
922	1
923	3
924	1
925	0
926	0
927	0
928	0
929	3
930	0
931	0
932	1
933	0
934	0
935	1
936	0
937	0
938	1
939	1
940	1
941	0
942	0
943	1
944	1
945	0
946	1
947	0
948	2
949	0
950	0
951	1
952	0
953	0
954	0
955	2
956	0
957	1
958	0
959	0
960	2
961	1
962	0
963	1
964	0
965	2
966	1
967	0
968	0
969	0
970	2
971	0
972	1
973	0
974	0
975	1
976	3
977	1
978	1
979	1
980	2
981	1
982	2
983	3
984	0
985	0
986	0
987	0
988	0
989	0
990	2
991	1
992	1
993	1
994	0
995	0
996	1
997	1
998	0
999	0
1000	0
1001	0
1002	1
1003	0
1004	1
1005	1
1006	3
1007	0
1008	1
1009	0
1010	0
1011	1
1012	3
1013	0
1014	0
1015	1
1016	0
1017	2
1018	1
1019	1
1020	1
1021	0
1022	1
1023	0
1024	0
1025	0
1026	1
1027	0
1028	1
1029	1
1030	0
1031	0
1032	0
1033	1
1034	1
1035	0
1036	0
1037	1
1038	0
1039	1
1040	0
1041	0
1042	1
1043	0
1044	1
1045	1
1046	0
1047	1
1048	2
1049	1
1050	0
1051	0
1052	0
1053	0
1054	0
1055	2
1056	1
1057	0
1058	0
1059	1
1060	0
1061	0
1062	2
1063	0
1064	2
1065	0
1066	0
1067	2
1068	0
1069	0
1070	0
1071	0
1072	1
1073	1
1074	1
1075	0
1076	2
1077	2
1078	0
1079	1
1080	0
1081	0
1082	0
1083	1
1084	0
1085	0
1086	0
1087	2
1088	1
1089	1
1090	0
1091	0
1092	0
1093	1
1094	1
1095	0
1096	0
1097	3
1098	2
1099	0
1100	0
1101	0
1102	0
1103	1
1104	1
1105	0
1106	0
1107	0
1108	1
1109	0
1110	0
1111	0
1112	0
1113	0
1114	1
1115	0
1116	1
1117	1
1118	0
1119	1
1120	1
1121	1
1122	0
1123	0
1124	0
1125	1
1126	1
1127	0
1128	1
1129	1
1130	0
1131	0
1132	1
1133	1
1134	1
1135	1
1136	0
1137	0
1138	0
1139	3
1140	3
1141	0
1142	0
1143	0
1144	0
1145	2
1146	0
1147	1
1148	1
1149	0
1150	0
1151	0
1152	0
1153	0
1154	0
1155	1
1156	0
1157	0
1158	3
1159	0
1160	0
1161	0
1162	1
1163	2
1164	2
1165	2
1166	0
1167	2
1168	0
1169	0
1170	1
1171	2
1172	1
1173	0
1174	0
1175	1
1176	1
1177	0
1178	0
1179	0
1180	1
1181	0
1182	2
1183	0
1184	1
1185	1
1186	1
1187	0
1188	0
1189	0
1190	0
1191	1
1192	1
1193	0
1194	0
1195	1
1196	0
1197	0
1198	0
1199	0
1200	0
1201	1
1202	0
1203	0
1204	0
1205	0
1206	1
1207	0
1208	1
1209	0
1210	0
1211	0
1212	0
1213	0
1214	0
1215	0
1216	0
1217	0
1218	0
1219	1
1220	1
1221	0
1222	0
1223	0
1224	0
1225	1
1226	1
1227	0
1228	0
1229	0
1230	1
1231	2
1232	0
1233	0
1234	0
1235	0
1236	0
1237	0
1238	1
1239	0
1240	0
1241	0
1242	0
1243	0
1244	0
1245	0
1246	0
1247	0
1248	0
1249	1
1250	0
1251	0
1252	0
1253	1
1254	0
1255	1
1256	0
1257	0
1258	1
1259	0
1260	2
1261	0
1262	0
1263	0
1264	0
1265	0
1266	1
1267	0
1268	0
1269	0
1270	1
1271	1
1272	0
1273	1
1274	0
1275	2
1276	0
1277	2
1278	0
1279	0
1280	0
1281	0
1282	1
1283	0
1284	1
1285	0
1286	2
1287	0
1288	0
1289	0
1290	2
1291	0
1292	0
1293	0
1294	0
1295	1
1296	0
1297	0
1298	1
1299	1
1300	1
1301	1
1302	1
1303	0
1304	1
1305	0
1306	0
1307	1
1308	0
1309	0
1310	0
1311	0
1312	0
1313	0
1314	1
1315	0
1316	1
1317	2
1318	0
1319	1
1320	0
1321	2
1322	1
1323	1
1324	0
1325	1
1326	1
1327	0
1328	0
1329	0
1330	1
1331	0
1332	0
1333	1
1334	0
1335	1
1336	0
1337	0
1338	2
1339	1
1340	0
1341	0
1342	0
1343	0
1344	1
1345	0
1346	0
1347	1
1348	0
1349	0
1350	0
1351	0
1352	0
1353	0
1354	0
1355	0
1356	0
1357	0
1358	0
1359	0
1360	0
1361	0
1362	0
1363	0
1364	0
1365	0
1366	0
1367	0
1368	1
1369	0
1370	0
1371	0
1372	0
1373	0
1374	0
1375	0
1376	1
1377	0
1378	0
1379	1
1380	1
1381	0
1382	0
1383	2
1384	0
1385	1
1386	1
1387	1
1388	0
1389	0
1390	2
1391	0
1392	0
1393	1
1394	0
1395	0
1396	1
1397	0
1398	0
1399	1
1400	2
1401	0
1402	1
1403	0
1404	0
1405	0
1406	0
1407	0
1408	1
1409	1
1410	2
1411	1
1412	1
1413	0
1414	1
1415	0
1416	0
1417	0
1418	2
1419	2
1420	0
1421	0
1422	1
1423	0
1424	0
1425	0
1426	0
1427	1
1428	2
1429	0
1430	1
1431	0
1432	0
1433	0
1434	0
1435	0
1436	0
1437	0
1438	1
1439	1
1440	0
1441	0
1442	0
1443	0
1444	0
1445	1
1446	0
1447	1
1448	1
1449	0
1450	4
1451	0
1452	0
1453	0
1454	1
1455	0
1456	2
1457	0
1458	0
1459	0
1460	1
1461	0
1462	0
1463	1
1464	0
1465	0
1466	0
1467	0
1468	2
1469	1
1470	0
1471	0
1472	0
1473	0
1474	0
1475	0
1476	1
1477	0
1478	0
1479	0
1480	0
1481	0
1482	0
1483	0
1484	0
1485	0
1486	0
1487	0
1488	0
1489	0
1490	0
1491	0
1492	0
1493	0
1494	0
1495	0
1496	1
1497	0
1498	1
1499	0
1500	0
1501	0
1502	0
1503	0
1504	0
1505	0
1506	1
1507	0
1508	0
1509	0
1510	1
1511	0
1512	1
1513	0
1514	1
1515	0
1516	1
1517	0
1518	0
1519	0
1520	1
1521	0
1522	0
1523	0
1524	0
1525	0
1526	0
1527	0
1528	1
1529	0
1530	0
1531	0
1532	1
1533	0
1534	0
1535	1
1536	0
1537	1
1538	0
1539	0
1540	2
1541	1
1542	0
1543	0
1544	1
1545	0
1546	0
1547	0
1548	1
1549	1
1550	1
1551	0
1552	0
1553	0
1554	0
1555	0
1556	0
1557	0
1558	0
1559	0
1560	0
1561	1
1562	0
1563	1
1564	0
1565	1
1566	0
1567	0
1568	0
1569	0
1570	0
1571	0
1572	0
1573	0
1574	0
1575	1
1576	0
1577	0
1578	1
1579	1
1580	0
1581	0
1582	0
1583	1
1584	0
1585	2
1586	0
1587	0
1588	0
1589	0
1590	0
1591	0
1592	0
1593	0
1594	0
1595	0
1596	0
1597	0
1598	0
1599	1
1600	0
1601	0
1602	2
1603	1
1604	1
1605	1
1606	1
1607	0
1608	1
1609	0
1610	1
1611	1
1612	0
1613	1
1614	0
1615	0
1616	1
1617	1
1618	0
1619	0
1620	0
1621	0
1622	0
1623	0
1624	1
1625	0
1626	0
1627	0
1628	0
1629	0
1630	0
1631	0
1632	1
1633	1
1634	0
1635	0
1636	0
1637	0
1638	1
1639	0
1640	1
1641	1
1642	2
1643	0
1644	0
1645	0
1646	1
1647	0
1648	1
1649	1
1650	0
1651	0
1652	0
1653	0
1654	0
1655	0
1656	1
1657	0
1658	0
1659	1
1660	1
1661	0
1662	0
1663	0
1664	0
1665	0
1666	0
1667	1
1668	0
1669	2
1670	1
1671	0
1672	0
1673	0
1674	2
1675	0
1676	1
1677	0
1678	1
1679	0
1680	2
1681	0
1682	0
1683	0
1684	0
1685	0
1686	2
1687	0
1688	1
1689	1
1690	0
1691	0
1692	1
1693	0
1694	0
1695	0
1696	0
1697	0
1698	1
1699	1
1700	2
1701	0
1702	0
1703	0
1704	0
1705	0
1706	1
1707	1
1708	0
1709	1
1710	1
1711	0
1712	0
1713	1
1714	1
1715	0
1716	0
1717	0
1718	0
1719	1
1720	0
1721	0
1722	0
1723	0
1724	0
1725	0
1726	0
1727	0
1728	0
1729	0
1730	0
1731	0
1732	0
1733	1
1734	1
1735	0
1736	0
1737	1
1738	0
1739	0
1740	1
1741	0
1742	0
1743	0
1744	0
1745	1
1746	1
1747	0
1748	0
1749	0
1750	0
1751	0
1752	0
1753	1
1754	0
1755	1
1756	0
1757	0
1758	1
1759	0
1760	0
1761	0
1762	1
1763	0
1764	0
1765	0
1766	0
1767	1
1768	0
1769	0
1770	0
1771	0
1772	1
1773	0
1774	0
1775	0
1776	0
1777	0
1778	0
1779	0
1780	0
1781	0
1782	0
1783	1
1784	0
1785	1
1786	0
1787	1
1788	2
1789	0
1790	1
1791	0
1792	0
1793	1
1794	0
1795	0
1796	0
1797	0
1798	1
1799	0
1800	0
1801	1
1802	0
1803	0
1804	0
1805	0
1806	0
1807	0
1808	1
1809	0
1810	0
1811	0
1812	0
1813	0
1814	0
1815	0
1816	0
1817	0
1818	1
1819	0
1820	0
1821	1
1822	0
1823	0
1824	0
1825	0
1826	1
1827	0
1828	1
1829	0
1830	0
1831	2
1832	0
1833	1
1834	0
1835	0
1836	0
1837	0
1838	0
1839	0
1840	0
1841	0
1842	0
1843	0
1844	0
1845	2
1846	1
1847	0
1848	1
1849	0
1850	0
1851	0
1852	0
1853	1
1854	0
1855	0
1856	0
1857	0
1858	0
1859	1
1860	0
1861	0
1862	0
1863	0
1864	0
1865	0
1866	0
1867	0
1868	1
1869	0
1870	0
1871	0
1872	0
1873	0
1874	0
1875	0
1876	0
1877	1
1878	0
1879	0
1880	0
1881	1
1882	0
1883	0
1884	0
1885	0
1886	1
1887	0
1888	1
1889	0
1890	0
1891	1
1892	0
1893	1
1894	0
1895	2
1896	0
1897	0
1898	0
1899	0
1900	1
1901	1
1902	0
1903	0
1904	1
1905	0
1906	0
1907	1
1908	1
1909	0
1910	0
1911	0
1912	0
1913	0
1914	0
1915	0
1916	0
1917	1
1918	0
1919	0
1920	0
1921	0
1922	0
1923	0
1924	0
1925	0
1926	0
1927	0
1928	0
1929	0
1930	0
1931	0
1932	0
1933	0
1934	0
1935	0
1936	1
1937	0
1938	0
1939	1
1940	0
1941	0
1942	0
1943	0
1944	0
1945	0
1946	0
1947	1
1948	0
1949	0
1950	1
1951	0
1952	0
1953	0
1954	1
1955	1
1956	0
1957	0
1958	0
1959	0
1960	0
1961	1
1962	0
1963	0
1964	0
1965	0
1966	0
1967	0
1968	0
1969	0
1970	0
1971	0
1972	0
1973	0
1974	0
1975	1
1976	1
1977	0
1978	1
1979	0
1980	0
1981	0
1982	0
1983	0
1984	0
1985	0
1986	1
1987	0
1988	0
1989	0
1990	1
1991	0
1992	0
1993	0
1994	0
1995	1
1996	0
1997	0
1998	1
[truncated: 21,120 more rows]
