# Supplementary material for: Brightness-gated two-color coincidence detection unravels two distinct mechanisms in bacterial protein translation initiation
Source: Commun Biol. 2019 Dec 6;2:459. doi: 10.1038/s42003-019-0709-7 (PMC6897966; doi:10.1038/s42003-019-0709-7)
Supplement: Supplementary file 5 — Supplementary Data 3 [file 42003_2019_709_MOESM5_ESM.xlsx]

## Sheet: Tabelle1
x-axis	red channel	blue channel
0	0.38776	0.55888
0.01	0.38776	0.55888
0.02	0.4265	0.60093
0.03	0.46034	0.63675
0.04	0.49579	0.66748
0.05	0.55835	0.71827
0.06	0.58491	0.73836
0.07	0.61057	0.75678
0.08	0.63417	0.77307
0.09	0.65715	0.79962
0.1	0.69699	0.81133
0.11	0.71368	0.82192
0.12	0.72978	0.83325
0.13	0.74319	0.8564
0.14	0.76053	0.86592
0.15	0.78802	0.87437
0.16	0.7997	0.88214
0.17	0.81327	0.89901
0.18	0.82573	0.90529
0.19	0.83619	0.90975
0.2	0.85419	0.91509
0.21	0.86197	0.92514
0.22	0.87042	0.92938
0.23	0.87813	0.9334
0.24	0.89135	0.93713
0.25	0.89854	0.94495
0.26	0.90326	0.94988
0.27	0.90986	0.95263
0.28	0.91569	0.95494
0.29	0.92301	0.95984
0.3	0.92797	0.96258
0.31	0.93337	0.96453
0.32	0.93567	0.96565
0.33	0.93922	0.97003
0.34	0.94667	0.97211
0.35	0.94944	0.97384
0.36	0.95243	0.97634
0.37	0.95528	0.97906
0.38	0.95696	0.97936
0.39	0.96077	0.98021
0.4	0.96234	0.98108
0.41	0.96464	0.98347
0.42	0.96707	0.98468
0.43	0.9703	0.98624
0.44	0.97228	0.98669
0.45	0.97416	0.98831
0.46	0.97615	0.9884
0.47	0.97645	0.9883
0.48	0.97702	0.9885
0.49	0.97862	0.99025
0.5	0.97945	0.99163
0.51	0.98056	0.99157
0.52	0.98097	0.99213
0.53	0.98401	0.99239
0.54	0.98414	0.99291
0.55	0.98508	0.99317
0.56	0.98628	0.99342
0.57	0.98669	0.99337
0.58	0.98868	0.99461
0.59	0.98915	0.99459
0.6	0.99043	0.99488
0.61	0.99095	0.99519
0.62	0.99196	0.99617
0.63	0.99221	0.99614
0.64	0.99217	0.99611
0.65	0.99242	0.9968
0.66	0.99266	0.99711
0.67	0.99287	0.99746
0.68	0.99314	0.99744
0.69	0.99311	0.99742
0.7	0.99307	0.99739
0.71	0.99333	0.99737
0.72	0.99387	0.99736
0.73	0.99414	0.99734
0.74	0.99472	0.99732
0.75	0.99562	0.9973
0.76	0.99591	0.99729
0.77	0.99651	0.99728
0.78	0.99649	0.99725
0.79	0.99647	0.99723
0.8	0.99646	0.99762
0.81	0.99643	0.99761
0.82	0.99674	0.99758
0.83	0.99672	0.99757
0.84	0.99671	0.99796
0.85	0.99669	0.99794
0.86	0.99666	0.99793
0.87	0.99664	0.99833
0.88	0.99663	0.99874
0.89	0.99695	0.99873
0.9	0.99695	0.99873
0.91	0.99726	0.99871
0.92	0.99759	0.99871
0.93	0.99758	0.99871
0.94	0.99757	0.9987
0.95	0.99756	0.99869
0.96	0.99754	0.99869
0.97	0.99753	0.99868
0.98	0.99752	0.99867
0.99	0.99786	0.99867
1	0.99821	0.99866
1.01	0.99819	0.99865
1.02	0.99818	0.99865
1.03	0.99854	0.99864
1.04	0.99853	0.99863
1.05	0.99853	0.99862
1.06	0.99852	0.99861
1.07	0.99889	0.9986
1.08	0.99888	0.9986
1.09	0.99888	0.99859
1.1	0.99887	0.99858
1.11	0.99924	0.99858
1.12	0.99924	0.99857
1.13	0.99924	0.99857
1.14	0.99923	0.99856
1.15	0.99923	0.99855
1.16	0.99923	0.99855
1.17	0.99922	0.99854
1.18	0.99922	0.99854
1.19	0.99922	0.99901
1.2	0.99921	0.99901
1.21	0.99921	0.99901
1.22	0.99921	0.999
1.23	0.99921	0.999
1.24	0.9992	0.999
1.25	0.9992	0.99899
1.26	0.9992	0.99899
1.27	0.9992	0.99898
1.28	0.99919	0.99898
1.29	0.99919	0.99949
1.3	0.99919	0.99948
1.31	0.99918	0.99948
1.32	0.99918	0.99948
1.33	0.99918	0.99947
1.34	0.99917	0.99947
1.35	0.99917	0.99947
1.36	0.99958	0.99947
1.37	0.99958	0.99946
1.38	0.99958	0.99946
1.39	0.99958	0.99946
1.4	0.99958	0.99946
1.41	0.99958	0.99945
1.42	0.99958	0.99945
1.43	0.99958	0.99945
1.44	0.99958	0.99945
1.45	0.99957	0.99944
1.46	1	0.99944
1.47	1	0.99944
1.48	1	0.99944
1.49	1	0.99943
1.5	1	0.99943
1.51	1	0.99943
1.52	1	0.99943
1.53	1	0.99943
1.54	1	0.99943
1.55	1	0.99942
1.56	1	0.99942
1.57	1	0.99942
1.58	1	0.99942
1.59	1	0.99941
1.6	1	0.99941
1.61	1	0.99941
1.62	1	0.99941
1.63	1	0.99941
1.64	1	0.9994
1.65	1	0.9994
1.66	1	0.9994
1.67	1	0.9994
1.68	1	0.9994
1.69	1	0.99939
1.7	1	0.99939
1.71	1	0.99939
1.72	1	0.99939
1.73	1	0.99939
1.74	1	0.99938
1.75	1	0.99938
1.76	1	0.99938
1.77	1	0.99938
1.78	1	0.99938
1.79	1	0.99937
1.8	1	0.99937
1.81	1	0.99937
1.82	1	0.99937
1.83	1	0.99937
1.84	1	0.99937
1.85	1	0.99936
1.86	1	0.99936
1.87	1	0.99936
1.88	1	0.99936
1.89	1	0.99936
1.9	1	0.99935
1.91	1	0.99935
1.92	1	0.99935
1.93	1	0.99935
1.94	1	0.99935
1.95	1	0.99935
1.96	1	0.99934
1.97	1	0.99934
1.98	1	0.99934
1.99	1	0.99934
2	1	0.99934
2.01	1	0.99933
2.02	1	0.99933
2.03	1	0.99933
2.04	1	0.99933
2.05	1	0.99932
2.06	1	0.99932
2.07	1	0.99932
2.08	1	0.99932
2.09	1	0.99932
2.1	1	0.99932
2.11	1	0.99931
2.12	1	0.99931
2.13	1	0.99931
2.14	1	0.99931
2.15	1	0.9993
2.16	1	0.9993
2.17	1	0.9993
2.18	1	0.9993
2.19	1	0.9993
2.2	1	0.9993
2.21	1	0.9993
2.22	1	0.99929
2.23	1	0.99929
2.24	1	0.99929
2.25	1	0.99929
2.26	1	0.99928
2.27	1	0.99928
2.28	1	0.99928
2.29	1	1
2.3	1	1
2.31	1	1
2.32	1	1
2.33	1	1
2.34	1	1
2.35	1	1
2.36	1	1
2.37	1	1
2.38	1	1
2.39	1	1
2.4	1	1
2.41	1	1
2.42	1	1
2.43	1	1
2.44	1	1
2.45	1	1
2.46	1	1
2.47	1	1
2.48	1	1
2.49	1	1
2.5	1	1
2.51	1	1
2.52	1	1
2.53	1	1
2.54	1	1
2.55	1	1
2.56	1	1
2.57	1	1
2.58	1	1
2.59	1	1
2.6	1	1
2.61	1	1
2.62	1	1
2.63	1	1
2.64	1	1
2.65	1	1
2.66	1	1
2.67	1	1
2.68	1	1
2.69	1	1
2.7	1	1
2.71	1	1
2.72	1	1
2.73	1	1
2.74	1	1
2.75	1	1
2.76	1	1
2.77	1	1
2.78	1	1
2.79	1	1
2.8	1	1
2.81	1	1
2.82	1	1
2.83	1	1
2.84	1	1
2.85	1	1
2.86	1	1
2.87	1	1
2.88	1	1
2.89	1	1
2.9	1	1
2.91	1	1
2.92	1	1
2.93	1	1
2.94	1	1
2.95	1	1
2.96	1	1
2.97	1	1
2.98	1	1
2.99	1	1
3	1	1
3.01	1	1
3.02	1	1
3.03	1	1
3.04	1	1
3.05	1	1
3.06	1	1
3.07	1	1
3.08	1	1
3.09	1	1
3.1	1	1
3.11	1	1
3.12	1	1
3.13	1	1
3.14	1	1
3.15	1	1
3.16	1	1
3.17	1	1
3.18	1	1
3.19	1	1
3.2	1	1
3.21	1	1
3.22	1	1
3.23	1	1
3.24	1	1
3.25	1	1
3.26	1	1
3.27	1	1
3.28	1	1
3.29	1	1
3.3	1	1
3.31	1	1
3.32	1	1
3.33	1	1
3.34	1	1
3.35	1	1
3.36	1	1
3.37	1	1
3.38	1	1
3.39	1	1
3.4	1	1
3.41	1	1
3.42	1	1
3.43	1	1
3.44	1	1
3.45	1	1
3.46	1	1
3.47	1	1
3.48	1	1
3.49	1	1
3.5	1	1
3.51	1	1
3.52	1	1
3.53	1	1
3.54	1	1
3.55	1	1
3.56	1	1
3.57	1	1
3.58	1	1
3.59	1	1
3.6	1	1
3.61	1	1
3.62	1	1
3.63	1	1
3.64	1	1
3.65	1	1
3.66	1	1
3.67	1	1
3.68	1	1
3.69	1	1
3.7	1	1
3.71	1	1
3.72	1	1
3.73	1	1
3.74	1	1
3.75	1	1
3.76	1	1
3.77	1	1
3.78	1	1
3.79	1	1
3.8	1	1
3.81	1	1
3.82	1	1
3.83	1	1
3.84	1	1
3.85	1	1
3.86	1	1
3.87	1	1
3.88	1	1
3.89	1	1
3.9	1	1
3.91	1	1
3.92	1	1
3.93	1	1
3.94	1	1
3.95	1	1
3.96	1	1
3.97	1	1
3.98	1	1
3.99	1	1
4	1	1
4.01	1	1
4.02	1	1
4.03	1	1
4.04	1	1
4.05	1	1
4.06	1	1
4.07	1	1
4.08	1	1
4.09	1	1
4.1	1	1
4.11	1	1
4.12	1	1
4.13	1	1
4.14	1	1
4.15	1	1
4.16	1	1
4.17	1	1
4.18	1	1
4.19	1	1
4.2	1	1
4.21	1	1
4.22	1	1
4.23	1	1
4.24	1	1
4.25	1	1
4.26	1	1
4.27	1	1
4.28	1	1
4.29	1	1
4.3	1	1
4.31	1	1
4.32	1	1
4.33	1	1
4.34	1	1
4.35	1	1
4.36	1	1
4.37	1	1
4.38	1	1
4.39	1	1
4.4	1	1
4.41	1	1
4.42	1	1
4.43	1	1
4.44	1	1
4.45	1	1
4.46	1	1
4.47	1	1
4.48	1	1
4.49	1	1
4.5	1	1
4.51	1	1
4.52	1	1
4.53	1	1
4.54	1	1
4.55	1	1
4.56	1	1
4.57	1	1
4.58	1	1
4.59	1	1
4.6	1	1
4.61	1	1
4.62	1	1
4.63	1	1
4.64	1	1
4.65	1	1
4.66	1	1
4.67	1	1
4.68	1	1
4.69	1	1
4.7	1	1
4.71	1	1
4.72	1	1
4.73	1	1
4.74	1	1
4.75	1	1
4.76	1	1
4.77	1	1
4.78	1	1
4.79	1	1
4.8	1	1
4.81	1	1
4.82	1	1
4.83	1	1
4.84	1	1
4.85	1	1
4.86	1	1
4.87	1	1
4.88	1	1
4.89	1	1
4.9	1	1
4.91	1	1
4.92	1	1
4.93	1	1
4.94	1	1
4.95	1	1
4.96	1	1
4.97	1	1
4.98	1	1
4.99	1	1
5	1	1
5.01	1	1
5.02	1	1
5.03	1	1
5.04	1	1
5.05	1	1
5.06	1	1
5.07	1	1
5.08	1	1
5.09	1	1
5.1	1	1
5.11	1	1
5.12	1	1
5.13	1	1
5.14	1	1
5.15	1	1
5.16	1	1
5.17	1	1
5.18	1	1
5.19	1	1
5.2	1	1
5.21	1	1
5.22	1	1
5.23	1	1
5.24	1	1
5.25	1	1
5.26	1	1
5.27	1	1
5.28	1	1
5.29	1	1
5.3	1	1
5.31	1	1
5.32	1	1
5.33	1	1
5.34	1	1
5.35	1	1
5.36	1	1
5.37	1	1
5.38	1	1
5.39	1	1
5.4	1	1
5.41	1	1
5.42	1	1
5.43	1	1
5.44	1	1
5.45	1	1
5.46	1	1
5.47	1	1
5.48	1	1
5.49	1	1
5.5	1	1
5.51	1	1
5.52	1	1
5.53	1	1
5.54	1	1
5.55	1	1
5.56	1	1
5.57	1	1
5.58	1	1
5.59	1	1
5.6	1	1
5.61	1	1
5.62	1	1
5.63	1	1
5.64	1	1
5.65	1	1
5.66	1	1
5.67	1	1
5.68	1	1
5.69	1	1
5.7	1	1
5.71	1	1
5.72	1	1
5.73	1	1
5.74	1	1
5.75	1	1
5.76	1	1
5.77	1	1
5.78	1	1
5.79	1	1
5.8	1	1
5.81	1	1
5.82	1	1
5.83	1	1
5.84	1	1
5.85	1	1
5.86	1	1
5.87	1	1
5.88	1	1
5.89	1	1
5.9	1	1
5.91	1	1
5.92	1	1
5.93	1	1
5.94	1	1
5.95	1	1
5.96	1	1
5.97	1	1
5.98	1	1
5.99	1	1
6	1	1
6.01	1	1
6.02	1	1
6.03	1	1
6.04	1	1
6.05	1	1
6.06	1	1
6.07	1	1
6.08	1	1
6.09	1	1
6.1	1	1
6.11	1	1
6.12	1	1
6.13	1	1
6.14	1	1
6.15	1	1
6.16	1	1
6.17	1	1
6.18	1	1
6.19	1	1
6.2	1	1
6.21	1	1
6.22	1	1
6.23	1	1
6.24	1	1
6.25	1	1
6.26	1	1
6.27	1	1
6.28	1	1
6.29	1	1
6.3	1	1
6.31	1	1
6.32	1	1
6.33	1	1
6.34	1	1
6.35	1	1
6.36	1	1
6.37	1	1
6.38	1	1
6.39	1	1
6.4	1	1
6.41	1	1
6.42	1	1
6.43	1	1
6.44	1	1
6.45	1	1
6.46	1	1
6.47	1	1
6.48	1	1
6.49	1	1
6.5	1	1
6.51	1	1
6.52	1	1
6.53	1	1
6.54	1	1
6.55	1	1
6.56	1	1
6.57	1	1
6.58	1	1
6.59	1	1
6.6	1	1
6.61	1	1
6.62	1	1
6.63	1	1
6.64	1	1
6.65	1	1
6.66	1	1
6.67	1	1
6.68	1	1
6.69	1	1
6.7	1	1
6.71	1	1
6.72	1	1
6.73	1	1
6.74	1	1
6.75	1	1
6.76	1	1
6.77	1	1
6.78	1	1
6.79	1	1
6.8	1	1
6.81	1	1
6.82	1	1
6.83	1	1
6.84	1	1
6.85	1	1
6.86	1	1
6.87	1	1
6.88	1	1
6.89	1	1
6.9	1	1
6.91	1	1
6.92	1	1
6.93	1	1
6.94	1	1
6.95	1	1
6.96	1	1
6.97	1	1
6.98	1	1
6.99	1	1
7	1	1
7.01	1	1
7.02	1	1
7.03	1	1
7.04	1	1
7.05	1	1
7.06	1	1
7.07	1	1
7.08	1	1
7.09	1	1
7.1	1	1
7.11	1	1
7.12	1	1
7.13	1	1
7.14	1	1
7.15	1	1
7.16	1	1
7.17	1	1
7.18	1	1
7.19	1	1
7.2	1	1
7.21	1	1
7.22	1	1
7.23	1	1
7.24	1	1
7.25	1	1
7.26	1	1
7.27	1	1
7.28	1	1
7.29	1	1
7.3	1	1
7.31	1	1
7.32	1	1
7.33	1	1
7.34	1	1
7.35	1	1
7.36	1	1
7.37	1	1
7.38	1	1
7.39	1	1
7.4	1	1
7.41	1	1
7.42	1	1
7.43	1	1
7.44	1	1
7.45	1	1
7.46	1	1
7.47	1	1
7.48	1	1
7.49	1	1
7.5	1	1
7.51	1	1
7.52	1	1
7.53	1	1
7.54	1	1
7.55	1	1
7.56	1	1
7.57	1	1
7.58	1	1
7.59	1	1
7.6	1	1
7.61	1	1
7.62	1	1
7.63	1	1
7.64	1	1
7.65	1	1
7.66	1	1
7.67	1	1
7.68	1	1
7.69	1	1
7.7	1	1
7.71	1	1
7.72	1	1
7.73	1	1
7.74	1	1
7.75	1	1
7.76	1	1
7.77	1	1
7.78	1	1
7.79	1	1
7.8	1	1
7.81	1	1
7.82	1	1
7.83	1	1
7.84	1	1
7.85	1	1
7.86	1	1
7.87	1	1
7.88	1	1
7.89	1	1
7.9	1	1
7.91	1	1
7.92	1	1
7.93	1	1
7.94	1	1
7.95	1	1
7.96	1	1
7.97	1	1
7.98	1	1
7.99	1	1
8	1	1
8.01	1	1
8.02	1	1
8.03	1	1
8.04	1	1
8.05	1	1
8.06	1	1
8.07	1	1
8.08	1	1
8.09	1	1
8.1	1	1
8.11	1	1
8.12	1	1
8.13	1	1
8.14	1	1
8.15	1	1
8.16	1	1
8.17	1	1
8.18	1	1
8.19	1	1
8.2	1	1
8.21	1	1
8.22	1	1
8.23	1	1
8.24	1	1
8.25	1	1
8.26	1	1
8.27	1	1
8.28	1	1
8.29	1	1
8.3	1	1
8.31	1	1
8.32	1	1
8.33	1	1
8.34	1	1
8.35	1	1
8.36	1	1
8.37	1	1
8.38	1	1
8.39	1	1
8.4	1	1
8.41	1	1
8.42	1	1
8.43	1	1
8.44	1	1
8.45	1	1
8.46	1	1
8.47	1	1
8.48	1	1
8.49	1	1
8.5	1	1
8.51	1	1
8.52	1	1
8.53	1	1
8.54	1	1
8.55	1	1
8.56	1	1
8.57	1	1
8.58	1	1
8.59	1	1
8.6	1	1
8.61	1	1
8.62	1	1
8.63	1	1
8.64	1	1
8.65	1	1
8.66	1	1
8.67	1	1
8.68	1	1
8.69	1	1
8.7	1	1
8.71	1	1
8.72	1	1
8.73	1	1
8.74	1	1
8.75	1	1
8.76	1	1
8.77	1	1
8.78	1	1
8.79	1	1
8.8	1	1
8.81	1	1
8.82	1	1
8.83	1	1
8.84	1	1
8.85	1	1
8.86	1	1
8.87	1	1
8.88	1	1
8.89	1	1
8.9	1	1
8.91	1	1
8.92	1	1
8.93	1	1
8.94	1	1
8.95	1	1
8.96	1	1
8.97	1	1
8.98	1	1
8.99	1	1
9	1	1
9.01	1	1
9.02	1	1
9.03	1	1
9.04	1	1
9.05	1	1
9.06	1	1
9.07	1	1
9.08	1	1
9.09	1	1
9.1	1	1
9.11	1	1
9.12	1	1
9.13	1	1
9.14	1	1
9.15	1	1
9.16	1	1
9.17	1	1
9.18	1	1
9.19	1	1
9.2	1	1
9.21	1	1
9.22	1	1
9.23	1	1
9.24	1	1
9.25	1	1
9.26	1	1
9.27	1	1
9.28	1	1
9.29	1	1
9.3	1	1
9.31	1	1
9.32	1	1
9.33	1	1
9.34	1	1
9.35	1	1
9.36	1	1
9.37	1	1
9.38	1	1
9.39	1	1
9.4	1	1
9.41	1	1
9.42	1	1
9.43	1	1
9.44	1	1
9.45	1	1
9.46	1	1
9.47	1	1
9.48	1	1
9.49	1	1
9.5	1	1
9.51	1	1
9.52	1	1
9.53	1	1
9.54	1	1
9.55	1	1
9.56	1	1
9.57	1	1
9.58	1	1
9.59	1	1
9.6	1	1
9.61	1	1
9.62	1	1
9.63	1	1
9.64	1	1
9.65	1	1
9.66	1	1
9.67	1	1
9.68	1	1
9.69	1	1
9.7	1	1
9.71	1	1
9.72	1	1
9.73	1	1
9.74	1	1
9.75	1	1
9.76	1	1
9.77	1	1
9.78	1	1
9.79	1	1
9.8	1	1
9.81	1	1
9.82	1	1
9.83	1	1
9.84	1	1
9.85	1	1
9.86	1	1
9.87	1	1
9.88	1	1
9.89	1	1
9.9	1	1
9.91	1	1
9.92	1	1
9.93	1	1
9.94	1	1
9.95	1	1
9.96	1	1
9.97	1	1
9.98	1	1
9.99	1	1
10	1	1
10.01	1	1
10.02	1	1
10.03	1	1
10.04	1	1
10.05	1	1
10.06	1	1
10.07	1	1
10.08	1	1
10.09	1	1
10.1	1	1
10.11	1	1
10.12	1	1
10.13	1	1
10.14	1	1
10.15	1	1
10.16	1	1
10.17	1	1
10.18	1	1
10.19	1	1
10.2	1	1
10.21	1	1
10.22	1	1
10.23	1	1
10.24	1	1
10.25	1	1
10.26	1	1
10.27	1	1
10.28	1	1
10.29	1	1
10.3	1	1
10.31	1	1
10.32	1	1
10.33	1	1
10.34	1	1
10.35	1	1
10.36	1	1
10.37	1	1
10.38	1	1
10.39	1	1
10.4	1	1
10.41	1	1
10.42	1	1
10.43	1	1
10.44	1	1
10.45	1	1
10.46	1	1
10.47	1	1
10.48	1	1
10.49	1	1
10.5	1	1
10.51	1	1
10.52	1	1
10.53	1	1
10.54	1	1
10.55	1	1
10.56	1	1
10.57	1	1
10.58	1	1
10.59	1	1
10.6	1	1
10.61	1	1
10.62	1	1
10.63	1	1
10.64	1	1
10.65	1	1
10.66	1	1
10.67	1	1
10.68	1	1
10.69	1	1
10.7	1	1
10.71	1	1
10.72	1	1
10.73	1	1
10.74	1	1
10.75	1	1
10.76	1	1
10.77	1	1
10.78	1	1
10.79	1	1
10.8	1	1
10.81	1	1
10.82	1	1
10.83	1	1
10.84	1	1
10.85	1	1
10.86	1	1
10.87	1	1
10.88	1	1
10.89	1	1
10.9	1	1
10.91	1	1
10.92	1	1
10.93	1	1
10.94	1	1
10.95	1	1
10.96	1	1
10.97	1	1
10.98	1	1
10.99	1	1
11	1	1
11.01	1	1
11.02	1	1
11.03	1	1
11.04	1	1
11.05	1	1
11.06	1	1
11.07	1	1
11.08	1	1
11.09	1	1
11.1	1	1
11.11	1	1
11.12	1	1
11.13	1	1
11.14	1	1
11.15	1	1
11.16	1	1
11.17	1	1
11.18	1	1
11.19	1	1
11.2	1	1
11.21	1	1
11.22	1	1
11.23	1	1
11.24	1	1
11.25	1	1
11.26	1	1
11.27	1	1
11.28	1	1
11.29	1	1
11.3	1	1
11.31	1	1
11.32	1	1
11.33	1	1
11.34	1	1
11.35	1	1
11.36	1	1
11.37	1	1
11.38	1	1
11.39	1	1
11.4	1	1
11.41	1	1
11.42	1	1
11.43	1	1
11.44	1	1
11.45	1	1
11.46	1	1
11.47	1	1
11.48	1	1
11.49	1	1
11.5	1	1
11.51	1	1
11.52	1	1
11.53	1	1
11.54	1	1
11.55	1	1
11.56	1	1
11.57	1	1
11.58	1	1
11.59	1	1
11.6	1	1
11.61	1	1
11.62	1	1
11.63	1	1
11.64	1	1
11.65	1	1
11.66	1	1
11.67	1	1
11.68	1	1
11.69	1	1
11.7	1	1
11.71	1	1
11.72	1	1
11.73	1	1
11.74	1	1
11.75	1	1
11.76	1	1
11.77	1	1
11.78	1	1
11.79	1	1
11.8	1	1
11.81	1	1
11.82	1	1
11.83	1	1
11.84	1	1
11.85	1	1
11.86	1	1
11.87	1	1
11.88	1	1
11.89	1	1
11.9	1	1
11.91	1	1
11.92	1	1
11.93	1	1
11.94	1	1
11.95	1	1
11.96	1	1
11.97	1	1
11.98	1	1
11.99	1	1
12	1	1
12.01	1	1
12.02	1	1
12.03	1	1
12.04	1	1
12.05	1	1
12.06	1	1
12.07	1	1
12.08	1	1
12.09	1	1
12.1	1	1
12.11	1	1
12.12	1	1
12.13	1	1
12.14	1	1
12.15	1	1
12.16	1	1
12.17	1	1
12.18	1	1
12.19	1	1
12.2	1	1
12.21	1	1
12.22	1	1
12.23	1	1
12.24	1	1
12.25	1	1
12.26	1	1
12.27	1	1
12.28	1	1
12.29	1	1
12.3	1	1
12.31	1	1
12.32	1	1
12.33	1	1
12.34	1	1
12.35	1	1
12.36	1	1
12.37	1	1
12.38	1	1
12.39	1	1
12.4	1	1
12.41	1	1
12.42	1	1
12.43	1	1
12.44	1	1
12.45	1	1
12.46	1	1
12.47	1	1
12.48	1	1
12.49	1	1
12.5	1	1
12.51	1	1
12.52	1	1
12.53	1	1
12.54	1	1
12.55	1	1
12.56	1	1
12.57	1	1
12.58	1	1
12.59	1	1
12.6	1	1
12.61	1	1
12.62	1	1
12.63	1	1
12.64	1	1
12.65	1	1
12.66	1	1
12.67	1	1
12.68	1	1
12.69	1	1
12.7	1	1
12.71	1	1
12.72	1	1
12.73	1	1
12.74	1	1
12.75	1	1
12.76	1	1
12.77	1	1
12.78	1	1
12.79	1	1
12.8	1	1
12.81	1	1
12.82	1	1
12.83	1	1
12.84	1	1
12.85	1	1
12.86	1	1
12.87	1	1
12.88	1	1
12.89	1	1
12.9	1	1
12.91	1	1
12.92	1	1
12.93	1	1
12.94	1	1
12.95	1	1
12.96	1	1
12.97	1	1
12.98	1	1
12.99	1	1
13	1	1
13.01	1	1
13.02	1	1
13.03	1	1
13.04	1	1
13.05	1	1
13.06	1	1
13.07	1	1
13.08	1	1
13.09	1	1
13.1	1	1
13.11	1	1
13.12	1	1
13.13	1	1
13.14	1	1
13.15	1	1
13.16	1	1
13.17	1	1
13.18	1	1
13.19	1	1
13.2	1	1
13.21	1	1
13.22	1	1
13.23	1	1
13.24	1	1
13.25	1	1
13.26	1	1
13.27	1	1
13.28	1	1
13.29	1	1
13.3	1	1
13.31	1	1
13.32	1	1
13.33	1	1
13.34	1	1
13.35	1	1
13.36	1	1
13.37	1	1
13.38	1	1
13.39	1	1
13.4	1	1
13.41	1	1
13.42	1	1
13.43	1	1
13.44	1	1
13.45	1	1
13.46	1	1
13.47	1	1
13.48	1	1
13.49	1	1
13.5	1	1
13.51	1	1
13.52	1	1
13.53	1	1
13.54	1	1
13.55	1	1
13.56	1	1
13.57	1	1
13.58	1	1
13.59	1	1
13.6	1	1
13.61	1	1
13.62	1	1
13.63	1	1
13.64	1	1
13.65	1	1
13.66	1	1
13.67	1	1
13.68	1	1
13.69	1	1
13.7	1	1
13.71	1	1
13.72	1	1
13.73	1	1
13.74	1	1
13.75	1	1
13.76	1	1
13.77	1	1
13.78	1	1
13.79	1	1
13.8	1	1
13.81	1	1
13.82	1	1
13.83	1	1
13.84	1	1
13.85	1	1
13.86	1	1
13.87	1	1
13.88	1	1
13.89	1	1
13.9	1	1
13.91	1	1
13.92	1	1
13.93	1	1
13.94	1	1
13.95	1	1
13.96	1	1
13.97	1	1
13.98	1	1
13.99	1	1
14	1	1
14.01	1	1
14.02	1	1
14.03	1	1
14.04	1	1
14.05	1	1
14.06	1	1
14.07	1	1
14.08	1	1
14.09	1	1
14.1	1	1
14.11	1	1
14.12	1	1
14.13	1	1
14.14	1	1
14.15	1	1
14.16	1	1
14.17	1	1
14.18	1	1
14.19	1	1
14.2	1	1
14.21	1	1
14.22	1	1
14.23	1	1
14.24	1	1
14.25	1	1
14.26	1	1
14.27	1	1
14.28	1	1
14.29	1	1
14.3	1	1
14.31	1	1
14.32	1	1
14.33	1	1
14.34	1	1
14.35	1	1
14.36	1	1
14.37	1	1
14.38	1	1
14.39	1	1
14.4	1	1
14.41	1	1
14.42	1	1
14.43	1	1
14.44	1	1
14.45	1	1
14.46	1	1
14.47	1	1
14.48	1	1
14.49	1	1
14.5	1	1
14.51	1	1
14.52	1	1
14.53	1	1
14.54	1	1
14.55	1	1
14.56	1	1
14.57	1	1
14.58	1	1
14.59	1	1
14.6	1	1
14.61	1	1
14.62	1	1
14.63	1	1
14.64	1	1
14.65	1	1
14.66	1	1
14.67	1	1
14.68	1	1
14.69	1	1
14.7	1	1
14.71	1	1
14.72	1	1
14.73	1	1
14.74	1	1
14.75	1	1
14.76	1	1
14.77	1	1
14.78	1	1
14.79	1	1
14.8	1	1
14.81	1	1
14.82	1	1
14.83	1	1
14.84	1	1
14.85	1	1
14.86	1	1
14.87	1	1
14.88	1	1
14.89	1	1
14.9	1	1
14.91	1	1
14.92	1	1
14.93	1	1
14.94	1	1
14.95	1	1
14.96	1	1
14.97	1	1
14.98	1	1
14.99	1	1
15	1	1
15.01	1	1
15.02	1	1
15.03	1	1
15.04	1	1
15.05	1	1
15.06	1	1
15.07	1	1
15.08	1	1
15.09	1	1
15.1	1	1
15.11	1	1
15.12	1	1
15.13	1	1
15.14	1	1
15.15	1	1
15.16	1	1
15.17	1	1
15.18	1	1
15.19	1	1
15.2	1	1
15.21	1	1
15.22	1	1
15.23	1	1
15.24	1	1
15.25	1	1
15.26	1	1
15.27	1	1
15.28	1	1
15.29	1	1
15.3	1	1
15.31	1	1
15.32	1	1
15.33	1	1
15.34	1	1
15.35	1	1
15.36	1	1
15.37	1	1
15.38	1	1
15.39	1	1
15.4	1	1
15.41	1	1
15.42	1	1
15.43	1	1
15.44	1	1
15.45	1	1
15.46	1	1
15.47	1	1
15.48	1	1
15.49	1	1
15.5	1	1
15.51	1	1
15.52	1	1
15.53	1	1
15.54	1	1
15.55	1	1
15.56	1	1
15.57	1	1
15.58	1	1
15.59	1	1
15.6	1	1
15.61	1	1
15.62	1	1
15.63	1	1
15.64	1	1
15.65	1	1
15.66	1	1
15.67	1	1
15.68	1	1
15.69	1	1
15.7	1	1
15.71	1	1
15.72	1	1
15.73	1	1
15.74	1	1
15.75	1	1
15.76	1	1
15.77	1	1
15.78	1	1
15.79	1	1
15.8	1	1
15.81	1	1
15.82	1	1
15.83	1	1
15.84	1	1
15.85	1	1
15.86	1	1
15.87	1	1
15.88	1	1
15.89	1	1
15.9	1	1
15.91	1	1
15.92	1	1
15.93	1	1
15.94	1	1
15.95	1	1
15.96	1	1
15.97	1	1
15.98	1	1
15.99	1	1
16	1	1
16.01	1	1
16.02	1	1
16.03	1	1
16.04	1	1
16.05	1	1
16.06	1	1
16.07	1	1
16.08	1	1
16.09	1	1
16.1	1	1
16.11	1	1
16.12	1	1
16.13	1	1
16.14	1	1
16.15	1	1
16.16	1	1
16.17	1	1
16.18	1	1
16.19	1	1
16.2	1	1
16.21	1	1
16.22	1	1
16.23	1	1
16.24	1	1
16.25	1	1
16.26	1	1
16.27	1	1
16.28	1	1
16.29	1	1
16.3	1	1
16.31	1	1
16.32	1	1
16.33	1	1
16.34	1	1
16.35	1	1
16.36	1	1
16.37	1	1
16.38	1	1
16.39	1	1
16.4	1	1
16.41	1	1
16.42	1	1
16.43	1	1
16.44	1	1
16.45	1	1
16.46	1	1
16.47	1	1
16.48	1	1
16.49	1	1
16.5	1	1
16.51	1	1
16.52	1	1
16.53	1	1
16.54	1	1
16.55	1	1
16.56	1	1
16.57	1	1
16.58	1	1
16.59	1	1
16.6	1	1
16.61	1	1
16.62	1	1
16.63	1	1
16.64	1	1
16.65	1	1
16.66	1	1
16.67	1	1
16.68	1	1
16.69	1	1
16.7	1	1
16.71	1	1
16.72	1	1
16.73	1	1
16.74	1	1
16.75	1	1
16.76	1	1
16.77	1	1
16.78	1	1
16.79	1	1
16.8	1	1
16.81	1	1
16.82	1	1
16.83	1	1
16.84	1	1
16.85	1	1
16.86	1	1
16.87	1	1
16.88	1	1
16.89	1	1
16.9	1	1
16.91	1	1
16.92	1	1
16.93	1	1
16.94	1	1
16.95	1	1
16.96	1	1
16.97	1	1
16.98	1	1
16.99	1	1
17	1	1
17.01	1	1
17.02	1	1
17.03	1	1
17.04	1	1
17.05	1	1
17.06	1	1
17.07	1	1
17.08	1	1
17.09	1	1
17.1	1	1
17.11	1	1
17.12	1	1
17.13	1	1
17.14	1	1
17.15	1	1
17.16	1	1
17.17	1	1
17.18	1	1
17.19	1	1
17.2	1	1
17.21	1	1
17.22	1	1
17.23	1	1
17.24	1	1
17.25	1	1
17.26	1	1
17.27	1	1
17.28	1	1
17.29	1	1
17.3	1	1
17.31	1	1
17.32	1	1
17.33	1	1
17.34	1	1
17.35	1	1
17.36	1	1
17.37	1	1
17.38	1	1
17.39	1	1
17.4	1	1
17.41	1	1
17.42	1	1
17.43	1	1
17.44	1	1
17.45	1	1
17.46	1	1
17.47	1	1
17.48	1	1
17.49	1	1
17.5	1	1
17.51	1	1
17.52	1	1
17.53	1	1
17.54	1	1
17.55	1	1
17.56	1	1
17.57	1	1
17.58	1	1
17.59	1	1
17.6	1	1
17.61	1	1
17.62	1	1
17.63	1	1
17.64	1	1
17.65	1	1
17.66	1	1
17.67	1	1
17.68	1	1
17.69	1	1
17.7	1	1
17.71	1	1
17.72	1	1
17.73	1	1
17.74	1	1
17.75	1	1
17.76	1	1
17.77	1	1
17.78	1	1
17.79	1	1
17.8	1	1
17.81	1	1
17.82	1	1
17.83	1	1
17.84	1	1
17.85	1	1
17.86	1	1
17.87	1	1
17.88	1	1
17.89	1	1
17.9	1	1
17.91	1	1
17.92	1	1
17.93	1	1
17.94	1	1
17.95	1	1
17.96	1	1
17.97	1	1
17.98	1	1
17.99	1	1
18	1	1
18.01	1	1
18.02	1	1
18.03	1	1
18.04	1	1
18.05	1	1
18.06	1	1
18.07	1	1
18.08	1	1
18.09	1	1
18.1	1	1
18.11	1	1
18.12	1	1
18.13	1	1
18.14	1	1
18.15	1	1
18.16	1	1
18.17	1	1
18.18	1	1
18.19	1	1
18.2	1	1
18.21	1	1
18.22	1	1
18.23	1	1
18.24	1	1
18.25	1	1
18.26	1	1
18.27	1	1
18.28	1	1
18.29	1	1
18.3	1	1
18.31	1	1
18.32	1	1
18.33	1	1
18.34	1	1
18.35	1	1
18.36	1	1
18.37	1	1
18.38	1	1
18.39	1	1
18.4	1	1
18.41	1	1
18.42	1	1
18.43	1	1
18.44	1	1
18.45	1	1
18.46	1	1
18.47	1	1
18.48	1	1
18.49	1	1
18.5	1	1
18.51	1	1
18.52	1	1
18.53	1	1
18.54	1	1
18.55	1	1
18.56	1	1
18.57	1	1
18.58	1	1
18.59	1	1
18.6	1	1
18.61	1	1
18.62	1	1
18.63	1	1
18.64	1	1
18.65	1	1
18.66	1	1
18.67	1	1
18.68	1	1
18.69	1	1
18.7	1	1
18.71	1	1
18.72	1	1
18.73	1	1
18.74	1	1
18.75	1	1
18.76	1	1
18.77	1	1
18.78	1	1
18.79	1	1
18.8	1	1
18.81	1	1
18.82	1	1
18.83	1	1
18.84	1	1
18.85	1	1
18.86	1	1
18.87	1	1
18.88	1	1
18.89	1	1
18.9	1	1
18.91	1	1
18.92	1	1
18.93	1	1
18.94	1	1
18.95	1	1
18.96	1	1
18.97	1	1
18.98	1	1
18.99	1	1
19	1	1
19.01	1	1
19.02	1	1
19.03	1	1
19.04	1	1
19.05	1	1
19.06	1	1
19.07	1	1
19.08	1	1
19.09	1	1
19.1	1	1
19.11	1	1
19.12	1	1
19.13	1	1
19.14	1	1
19.15	1	1
19.16	1	1
19.17	1	1
19.18	1	1
19.19	1	1
19.2	1	1
19.21	1	1
19.22	1	1
19.23	1	1
19.24	1	1
19.25	1	1
19.26	1	1
19.27	1	1
19.28	1	1
19.29	1	1
19.3	1	1
19.31	1	1
19.32	1	1
19.33	1	1
19.34	1	1
19.35	1	1
19.36	1	1
19.37	1	1
19.38	1	1
19.39	1	1
19.4	1	1
19.41	1	1
19.42	1	1
19.43	1	1
19.44	1	1
19.45	1	1
19.46	1	1
19.47	1	1
19.48	1	1
19.49	1	1
19.5	1	1
19.51	1	1
19.52	1	1
19.53	1	1
19.54	1	1
19.55	1	1
19.56	1	1
19.57	1	1
19.58	1	1
19.59	1	1
19.6	1	1
19.61	1	1
19.62	1	1
19.63	1	1
19.64	1	1
19.65	1	1
19.66	1	1
19.67	1	1
19.68	1	1
19.69	1	1
19.7	1	1
19.71	1	1
19.72	1	1
19.73	1	1
19.74	1	1
19.75	1	1
19.76	1	1
19.77	1	1
19.78	1	1
19.79	1	1
19.8	1	1
19.81	1	1
19.82	1	1
19.83	1	1
19.84	1	1
19.85	1	1
19.86	1	1
19.87	1	1
19.88	1	1
19.89	1	1
19.9	1	1
19.91	1	1
19.92	1	1
19.93	1	1
19.94	1	1
19.95	1	1
19.96	1	1
19.97	1	1
19.98	1	1
[truncated: 2 more rows]
