# Supplementary material for: Brightness-gated two-color coincidence detection unravels two distinct mechanisms in bacterial protein translation initiation
Source: Commun Biol. 2019 Dec 6;2:459. doi: 10.1038/s42003-019-0709-7 (PMC6897966; doi:10.1038/s42003-019-0709-7)
Supplement: Supplementary file 7 — Supplementary Data 5 [file 42003_2019_709_MOESM7_ESM.xlsx]

## Sheet: Tabelle1
x-axis	red channel	blue channel
0	0.47567	0.68043
0.01	0.47567	0.68043
0.02	0.47567	0.68043
0.03	0.47567	0.68043
0.04	0.47567	0.68043
0.05	0.47567	0.68043
0.06	0.51657	0.68043
0.07	0.51657	0.68043
0.08	0.55168	0.68043
0.09	0.55168	0.72325
0.1	0.55168	0.72325
0.11	0.58548	0.72325
0.12	0.58548	0.72325
0.13	0.61566	0.757
0.14	0.61566	0.757
0.15	0.61566	0.757
0.16	0.64174	0.757
0.17	0.64174	0.78439
0.18	0.66488	0.78439
0.19	0.66488	0.78439
0.2	0.66488	0.78439
0.21	0.68538	0.80517
0.22	0.68538	0.80517
0.23	0.70352	0.80517
0.24	0.70352	0.80517
0.25	0.70352	0.82226
0.26	0.72019	0.82226
0.27	0.72019	0.82226
0.28	0.73544	0.82226
0.29	0.73544	0.8361
0.3	0.73544	0.8361
0.31	0.74945	0.8361
0.32	0.74945	0.8361
0.33	0.76227	0.84751
0.34	0.76227	0.84751
0.35	0.76227	0.84751
0.36	0.77335	0.84751
0.37	0.77335	0.85605
0.38	0.77335	0.85605
0.39	0.78419	0.85605
0.4	0.78419	0.85605
0.41	0.79403	0.86387
0.42	0.79403	0.86387
0.43	0.79403	0.86387
0.44	0.80312	0.86387
0.45	0.80312	0.86971
0.46	0.81169	0.86971
0.47	0.81169	0.86971
0.48	0.81169	0.86971
0.49	0.8196	0.87472
0.5	0.8196	0.87472
0.51	0.82668	0.87472
0.52	0.82668	0.87472
0.53	0.82668	0.87938
0.54	0.8335	0.87938
0.55	0.8335	0.87938
0.56	0.83946	0.87938
0.57	0.83946	0.88352
0.58	0.83946	0.88352
0.59	0.84502	0.88352
0.6	0.84502	0.88352
0.61	0.85001	0.88716
0.62	0.85001	0.88716
0.63	0.85001	0.88716
0.64	0.85482	0.88716
0.65	0.85482	0.89019
0.66	0.85968	0.89019
0.67	0.85968	0.89019
0.68	0.85968	0.89019
0.69	0.864	0.89279
0.7	0.864	0.89279
0.71	0.864	0.89279
0.72	0.86816	0.89279
0.73	0.86816	0.89509
0.74	0.87196	0.89509
0.75	0.87196	0.89509
0.76	0.87196	0.89509
0.77	0.87575	0.8969
0.78	0.87575	0.8969
0.79	0.87908	0.8969
0.8	0.87908	0.8969
0.81	0.87908	0.89901
0.82	0.88249	0.89901
0.83	0.88249	0.89901
0.84	0.88542	0.89901
0.85	0.88542	0.90077
0.86	0.88542	0.90077
0.87	0.88819	0.90077
0.88	0.88819	0.90077
0.89	0.89093	0.90218
0.9	0.89093	0.90218
0.91	0.89093	0.90218
0.92	0.89357	0.90218
0.93	0.89357	0.90388
0.94	0.89621	0.90388
0.95	0.89621	0.90388
0.96	0.89621	0.90388
0.97	0.89883	0.90505
0.98	0.89883	0.90505
0.99	0.9011	0.90505
1	0.9011	0.90505
1.01	0.9011	0.90505
1.02	0.90305	0.90627
1.03	0.90305	0.90627
1.04	0.90539	0.90627
1.05	0.90539	0.90627
1.06	0.90539	0.90748
1.07	0.90696	0.90748
1.08	0.90696	0.90748
1.09	0.90696	0.90748
1.1	0.90863	0.90854
1.11	0.90863	0.90854
1.12	0.91044	0.90854
1.13	0.91044	0.90854
1.14	0.91044	0.90917
1.15	0.91202	0.90917
1.16	0.91202	0.90917
1.17	0.91345	0.90917
1.18	0.91345	0.90996
1.19	0.91345	0.90996
1.2	0.91478	0.90996
1.21	0.91478	0.90996
1.22	0.91613	0.91061
1.23	0.91613	0.91061
1.24	0.91613	0.91061
1.25	0.9175	0.91061
1.26	0.9175	0.91132
1.27	0.91874	0.91132
1.28	0.91874	0.91132
1.29	0.91874	0.91132
1.3	0.91984	0.91212
1.31	0.91984	0.91212
1.32	0.92116	0.91212
1.33	0.92116	0.91212
1.34	0.92116	0.91263
1.35	0.92234	0.91263
1.36	0.92234	0.91263
1.37	0.92334	0.91263
1.38	0.92334	0.9132
1.39	0.92334	0.9132
1.4	0.92435	0.9132
1.41	0.92435	0.9132
1.42	0.92435	0.91356
1.43	0.92518	0.91356
1.44	0.92518	0.91356
1.45	0.92583	0.91356
1.46	0.92583	0.91394
1.47	0.92583	0.91394
1.48	0.92664	0.91394
1.49	0.92664	0.91394
1.5	0.92737	0.91468
1.51	0.92737	0.91468
1.52	0.92737	0.91468
1.53	0.92804	0.91468
1.54	0.92804	0.91536
1.55	0.92864	0.91536
1.56	0.92864	0.91536
1.57	0.92864	0.91536
1.58	0.92937	0.916
1.59	0.92937	0.916
1.6	0.92988	0.916
1.61	0.92988	0.916
1.62	0.92988	0.91657
1.63	0.93053	0.91657
1.64	0.93053	0.91657
1.65	0.93122	0.91657
1.66	0.93122	0.91726
1.67	0.93122	0.91726
1.68	0.93154	0.91726
1.69	0.93154	0.91726
1.7	0.93228	0.91772
1.71	0.93228	0.91772
1.72	0.93228	0.91772
1.73	0.93276	0.91772
1.74	0.93276	0.9184
1.75	0.93315	0.9184
1.76	0.93315	0.9184
1.77	0.93315	0.9184
1.78	0.93386	0.91884
1.79	0.93386	0.91884
1.8	0.93386	0.91884
1.81	0.93434	0.91884
1.82	0.93434	0.91908
1.83	0.93479	0.91908
1.84	0.93479	0.91908
1.85	0.93479	0.91908
1.86	0.93514	0.91959
1.87	0.93514	0.91959
1.88	0.93557	0.91959
1.89	0.93557	0.91959
1.9	0.93557	0.92038
1.91	0.93596	0.92038
1.92	0.93596	0.92038
1.93	0.93649	0.92038
1.94	0.93649	0.92069
1.95	0.93649	0.92069
1.96	0.93685	0.92069
1.97	0.93685	0.92069
1.98	0.93684	0.92069
1.99	0.93684	0.92119
2	0.93684	0.92119
2.01	0.93724	0.92119
2.02	0.93724	0.92119
2.03	0.93769	0.92148
2.04	0.93769	0.92148
2.05	0.93769	0.92148
2.06	0.93784	0.92148
2.07	0.93784	0.92223
2.08	0.93836	0.92223
2.09	0.93836	0.92223
2.1	0.93836	0.92223
2.11	0.93868	0.92255
2.12	0.93868	0.92255
2.13	0.93868	0.92255
2.14	0.9392	0.92255
2.15	0.9392	0.92296
2.16	0.93942	0.92296
2.17	0.93942	0.92296
2.18	0.93942	0.92296
2.19	0.9396	0.92324
2.2	0.9396	0.92324
2.21	0.94002	0.92324
2.22	0.94002	0.92324
2.23	0.94002	0.92358
2.24	0.94048	0.92358
2.25	0.94048	0.92358
2.26	0.94087	0.92358
2.27	0.94087	0.9238
2.28	0.94087	0.9238
2.29	0.94112	0.9238
2.3	0.94112	0.9238
2.31	0.94135	0.92388
2.32	0.94135	0.92388
2.33	0.94135	0.92388
2.34	0.94151	0.92388
2.35	0.94151	0.92423
2.36	0.94163	0.92423
2.37	0.94163	0.92423
2.38	0.94163	0.92423
2.39	0.94194	0.92454
2.4	0.94194	0.92454
2.41	0.94221	0.92454
2.42	0.94221	0.92454
2.43	0.94221	0.92497
2.44	0.94216	0.92497
2.45	0.94216	0.92497
2.46	0.94215	0.92497
2.47	0.94215	0.92523
2.48	0.94215	0.92523
2.49	0.94227	0.92523
2.5	0.94227	0.92523
2.51	0.94227	0.92572
2.52	0.94247	0.92572
2.53	0.94247	0.92572
2.54	0.94281	0.92572
2.55	0.94281	0.92602
2.56	0.94281	0.92602
2.57	0.94319	0.92602
2.58	0.94319	0.92602
2.59	0.94321	0.92631
2.6	0.94321	0.92631
2.61	0.94321	0.92631
2.62	0.94345	0.92631
2.63	0.94345	0.927
2.64	0.94376	0.927
2.65	0.94376	0.927
2.66	0.94376	0.927
2.67	0.94378	0.9275
2.68	0.94378	0.9275
2.69	0.94376	0.9275
2.7	0.94376	0.9275
2.71	0.94376	0.92801
2.72	0.94394	0.92801
2.73	0.94394	0.92801
2.74	0.94411	0.92801
2.75	0.94411	0.9283
2.76	0.94411	0.9283
2.77	0.94435	0.9283
2.78	0.94435	0.9283
2.79	0.9446	0.92831
2.8	0.9446	0.92831
2.81	0.9446	0.92831
2.82	0.94482	0.92831
2.83	0.94482	0.92894
2.84	0.94482	0.92894
2.85	0.94486	0.92894
2.86	0.94486	0.92894
2.87	0.94505	0.92946
2.88	0.94505	0.92946
2.89	0.94505	0.92946
2.9	0.94525	0.92946
2.91	0.94525	0.92987
2.92	0.94555	0.92987
2.93	0.94555	0.92987
2.94	0.94555	0.92987
2.95	0.94549	0.92987
2.96	0.94549	0.93009
2.97	0.94543	0.93009
2.98	0.94543	0.93009
2.99	0.94543	0.93009
3	0.94557	0.93052
3.01	0.94557	0.93052
3.02	0.94564	0.93052
3.03	0.94564	0.93052
3.04	0.94564	0.93064
3.05	0.94576	0.93064
3.06	0.94576	0.93064
3.07	0.94573	0.93064
3.08	0.94573	0.93089
3.09	0.94573	0.93089
3.1	0.94601	0.93089
3.11	0.94601	0.93089
3.12	0.94615	0.93117
3.13	0.94615	0.93117
3.14	0.94615	0.93117
3.15	0.94647	0.93117
3.16	0.94647	0.93154
3.17	0.94655	0.93154
3.18	0.94655	0.93154
3.19	0.94655	0.93154
3.2	0.94669	0.93185
3.21	0.94669	0.93185
3.22	0.94669	0.93185
3.23	0.94681	0.93185
3.24	0.94681	0.93213
3.25	0.94705	0.93213
3.26	0.94705	0.93213
3.27	0.94705	0.93213
3.28	0.94692	0.93252
3.29	0.94692	0.93252
3.3	0.94711	0.93252
3.31	0.94711	0.93252
3.32	0.94711	0.93223
3.33	0.94749	0.93223
3.34	0.94749	0.93223
3.35	0.94746	0.93223
3.36	0.94746	0.9324
3.37	0.94746	0.9324
3.38	0.94741	0.9324
3.39	0.94741	0.9324
3.4	0.94764	0.93254
3.41	0.94764	0.93254
3.42	0.94764	0.93254
3.43	0.94754	0.93254
3.44	0.94754	0.93276
3.45	0.9475	0.93276
3.46	0.9475	0.93276
3.47	0.9475	0.93276
3.48	0.94751	0.93292
3.49	0.94751	0.93292
3.5	0.94758	0.93292
3.51	0.94758	0.93292
3.52	0.94758	0.9332
3.53	0.94758	0.9332
3.54	0.94758	0.9332
3.55	0.94758	0.9332
3.56	0.94767	0.93359
3.57	0.94767	0.93359
3.58	0.9477	0.93359
3.59	0.9477	0.93359
3.6	0.9477	0.93379
3.61	0.94774	0.93379
3.62	0.94774	0.93379
3.63	0.94772	0.93379
3.64	0.94772	0.93395
3.65	0.94772	0.93395
3.66	0.94793	0.93395
3.67	0.94793	0.93395
3.68	0.94806	0.93423
3.69	0.94806	0.93423
3.7	0.94806	0.93423
3.71	0.94824	0.93423
3.72	0.94824	0.93422
3.73	0.94822	0.93422
3.74	0.94822	0.93422
3.75	0.94822	0.93422
3.76	0.94828	0.93456
3.77	0.94828	0.93456
3.78	0.9484	0.93456
3.79	0.9484	0.93456
3.8	0.9484	0.93522
3.81	0.94833	0.93522
3.82	0.94833	0.93522
3.83	0.94826	0.93522
3.84	0.94826	0.9355
3.85	0.94826	0.9355
3.86	0.94828	0.9355
3.87	0.94828	0.9355
3.88	0.94847	0.93542
3.89	0.94847	0.93542
3.9	0.94847	0.93542
3.91	0.94832	0.93542
3.92	0.94832	0.93562
3.93	0.94832	0.93562
3.94	0.94819	0.93562
3.95	0.94819	0.93562
3.96	0.94826	0.93562
3.97	0.94826	0.93556
3.98	0.94826	0.93556
3.99	0.9483	0.93556
4	0.9483	0.93556
4.01	0.94844	0.93581
4.02	0.94844	0.93581
4.03	0.94844	0.93581
4.04	0.94823	0.93581
4.05	0.94823	0.93583
4.06	0.94835	0.93583
4.07	0.94835	0.93583
4.08	0.94835	0.93583
4.09	0.94824	0.93606
4.1	0.94824	0.93606
4.11	0.94839	0.93606
4.12	0.94839	0.93606
4.13	0.94839	0.93586
4.14	0.94834	0.93586
4.15	0.94834	0.93586
4.16	0.94842	0.93586
4.17	0.94842	0.93603
4.18	0.94842	0.93603
4.19	0.94851	0.93603
4.2	0.94851	0.93603
4.21	0.94873	0.93662
4.22	0.94873	0.93662
4.23	0.94873	0.93662
4.24	0.94856	0.93662
4.25	0.94856	0.93683
4.26	0.94856	0.93683
4.27	0.94856	0.93683
4.28	0.94856	0.93683
4.29	0.94839	0.93717
4.3	0.94839	0.93717
4.31	0.94839	0.93717
4.32	0.94861	0.93717
4.33	0.94861	0.93733
4.34	0.94868	0.93733
4.35	0.94868	0.93733
4.36	0.94868	0.93733
4.37	0.94856	0.93737
4.38	0.94856	0.93737
4.39	0.9486	0.93737
4.4	0.9486	0.93737
4.41	0.9486	0.93773
4.42	0.94871	0.93773
4.43	0.94871	0.93773
4.44	0.94871	0.93773
4.45	0.94871	0.93762
4.46	0.94871	0.93762
4.47	0.94873	0.93762
4.48	0.94873	0.93762
4.49	0.9487	0.93759
4.5	0.9487	0.93759
4.51	0.9487	0.93759
4.52	0.94867	0.93759
4.53	0.94867	0.93794
4.54	0.94856	0.93794
4.55	0.94856	0.93794
4.56	0.94856	0.93794
4.57	0.94856	0.93871
4.58	0.94856	0.93871
4.59	0.94883	0.93871
4.6	0.94883	0.93871
4.61	0.94883	0.93861
4.62	0.94898	0.93861
4.63	0.94898	0.93861
4.64	0.94898	0.93861
4.65	0.9491	0.93871
4.66	0.9491	0.93871
4.67	0.94924	0.93871
4.68	0.94924	0.93871
4.69	0.94924	0.93946
4.7	0.94934	0.93946
4.71	0.94934	0.93946
4.72	0.94937	0.93946
4.73	0.94937	0.9394
4.74	0.94937	0.9394
4.75	0.94936	0.9394
4.76	0.94936	0.9394
4.77	0.94955	0.94035
4.78	0.94955	0.94035
4.79	0.94955	0.94035
4.8	0.94949	0.94035
4.81	0.94949	0.94053
4.82	0.94956	0.94053
4.83	0.94956	0.94053
4.84	0.94956	0.94053
4.85	0.94971	0.94085
4.86	0.94971	0.94085
4.87	0.94959	0.94085
4.88	0.94959	0.94085
4.89	0.94959	0.9409
4.9	0.94965	0.9409
4.91	0.94965	0.9409
4.92	0.94966	0.9409
4.93	0.94966	0.9409
4.94	0.94966	0.94079
4.95	0.95002	0.94079
4.96	0.95002	0.94079
4.97	0.95002	0.94079
4.98	0.94982	0.94061
4.99	0.94982	0.94061
5	0.94979	0.94061
5.01	0.94979	0.94061
5.02	0.94979	0.94091
5.03	0.95011	0.94091
5.04	0.95011	0.94091
5.05	0.95052	0.94091
5.06	0.95052	0.94119
5.07	0.95052	0.94119
5.08	0.95032	0.94119
5.09	0.95032	0.94119
5.1	0.95024	0.94123
5.11	0.95024	0.94123
5.12	0.95024	0.94123
5.13	0.95027	0.94123
5.14	0.95027	0.9413
5.15	0.95051	0.9413
5.16	0.95051	0.9413
5.17	0.95051	0.9413
5.18	0.9506	0.9413
5.19	0.9506	0.9413
5.2	0.95077	0.9413
5.21	0.95077	0.9413
5.22	0.95077	0.94191
5.23	0.95072	0.94191
5.24	0.95072	0.94191
5.25	0.95073	0.94191
5.26	0.95073	0.9425
5.27	0.95073	0.9425
5.28	0.95109	0.9425
5.29	0.95109	0.9425
5.3	0.95098	0.94297
5.31	0.95098	0.94297
5.32	0.95098	0.94297
5.33	0.95089	0.94297
5.34	0.95089	0.94304
5.35	0.95089	0.94304
5.36	0.95127	0.94304
5.37	0.95127	0.94304
5.38	0.95124	0.94353
5.39	0.95124	0.94353
5.4	0.95124	0.94353
5.41	0.9515	0.94353
5.42	0.9515	0.94352
5.43	0.95224	0.94352
5.44	0.95224	0.94352
5.45	0.95224	0.94352
5.46	0.95249	0.94398
5.47	0.95249	0.94398
5.48	0.95258	0.94398
5.49	0.95258	0.94398
5.5	0.95258	0.9444
5.51	0.95263	0.9444
5.52	0.95263	0.9444
5.53	0.95264	0.9444
5.54	0.95264	0.94504
5.55	0.95264	0.94504
5.56	0.95247	0.94504
5.57	0.95247	0.94504
5.58	0.95285	0.94514
5.59	0.95285	0.94514
5.6	0.95285	0.94514
5.61	0.95285	0.94514
5.62	0.95285	0.94468
5.63	0.95278	0.94468
5.64	0.95278	0.94468
5.65	0.95278	0.94468
5.66	0.9527	0.94531
5.67	0.9527	0.94531
5.68	0.9527	0.94531
5.69	0.95301	0.94531
5.7	0.95301	0.94476
5.71	0.95314	0.94476
5.72	0.95314	0.94476
5.73	0.95314	0.94476
5.74	0.95326	0.94559
5.75	0.95326	0.94559
5.76	0.95338	0.94559
5.77	0.95338	0.94559
5.78	0.95338	0.94564
5.79	0.95333	0.94564
5.8	0.95333	0.94564
5.81	0.95321	0.94564
5.82	0.95321	0.94573
5.83	0.95321	0.94573
5.84	0.95299	0.94573
5.85	0.95299	0.94573
5.86	0.95357	0.94599
5.87	0.95357	0.94599
5.88	0.95357	0.94599
5.89	0.95381	0.94599
5.9	0.95381	0.94599
5.91	0.95396	0.94585
5.92	0.95396	0.94585
5.93	0.95396	0.94585
5.94	0.95382	0.94585
5.95	0.95382	0.94589
5.96	0.95378	0.94589
5.97	0.95378	0.94589
5.98	0.95378	0.94589
5.99	0.95383	0.94583
6	0.95383	0.94583
6.01	0.95383	0.94583
6.02	0.95424	0.94583
6.03	0.95424	0.94592
6.04	0.95415	0.94592
6.05	0.95415	0.94592
6.06	0.95415	0.94592
6.07	0.95425	0.94548
6.08	0.95425	0.94548
6.09	0.95401	0.94548
6.1	0.95401	0.94548
6.11	0.95401	0.94505
6.12	0.9538	0.94505
6.13	0.9538	0.94505
6.14	0.95335	0.94505
6.15	0.95335	0.94552
6.16	0.95335	0.94552
6.17	0.95324	0.94552
6.18	0.95324	0.94552
6.19	0.95278	0.9457
6.2	0.95278	0.9457
6.21	0.95278	0.9457
6.22	0.95257	0.9457
6.23	0.95257	0.9459
6.24	0.95258	0.9459
6.25	0.95258	0.9459
6.26	0.95258	0.9459
6.27	0.95234	0.94587
6.28	0.95234	0.94587
6.29	0.95245	0.94587
6.3	0.95245	0.94587
6.31	0.95245	0.94624
6.32	0.95254	0.94624
6.33	0.95254	0.94624
6.34	0.95239	0.94624
6.35	0.95239	0.94594
6.36	0.95239	0.94594
6.37	0.95194	0.94594
6.38	0.95194	0.94594
6.39	0.95194	0.94602
6.4	0.95222	0.94602
6.41	0.95222	0.94602
6.42	0.9523	0.94602
6.43	0.9523	0.9456
6.44	0.9523	0.9456
6.45	0.95265	0.9456
6.46	0.95265	0.9456
6.47	0.95242	0.94541
6.48	0.95242	0.94541
6.49	0.95242	0.94541
6.5	0.95264	0.94541
6.51	0.95264	0.9458
6.52	0.95256	0.9458
6.53	0.95256	0.9458
6.54	0.95256	0.9458
6.55	0.95262	0.94603
6.56	0.95262	0.94603
6.57	0.95219	0.94603
6.58	0.95219	0.94603
6.59	0.95219	0.94615
6.6	0.95206	0.94615
6.61	0.95206	0.94615
6.62	0.952	0.94615
6.63	0.952	0.94532
6.64	0.952	0.94532
6.65	0.95177	0.94532
6.66	0.95177	0.94532
6.67	0.95183	0.94578
6.68	0.95183	0.94578
6.69	0.95183	0.94578
6.7	0.95182	0.94578
6.71	0.95182	0.94565
6.72	0.95182	0.94565
6.73	0.95164	0.94565
6.74	0.95164	0.94565
6.75	0.95182	0.94598
6.76	0.95182	0.94598
6.77	0.95182	0.94598
6.78	0.9516	0.94598
6.79	0.9516	0.94674
6.8	0.9515	0.94674
6.81	0.9515	0.94674
6.82	0.9515	0.94674
6.83	0.95136	0.94651
6.84	0.95136	0.94651
6.85	0.95101	0.94651
6.86	0.95101	0.94651
6.87	0.95101	0.94701
6.88	0.95088	0.94701
6.89	0.95088	0.94701
6.9	0.95064	0.94701
6.91	0.95064	0.94701
6.92	0.95064	0.94689
6.93	0.95059	0.94689
6.94	0.95059	0.94689
6.95	0.95031	0.94689
6.96	0.95031	0.94716
6.97	0.95031	0.94716
6.98	0.95043	0.94716
6.99	0.95043	0.94716
7	0.95049	0.94726
7.01	0.95049	0.94726
7.02	0.95049	0.94726
7.03	0.95054	0.94726
7.04	0.95054	0.94752
7.05	0.95037	0.94752
7.06	0.95037	0.94752
7.07	0.95037	0.94752
7.08	0.95106	0.94692
7.09	0.95106	0.94692
7.1	0.95106	0.94692
7.11	0.9509	0.94692
7.12	0.9509	0.94766
7.13	0.95126	0.94766
7.14	0.95126	0.94766
7.15	0.95126	0.94766
7.16	0.9511	0.94793
7.17	0.9511	0.94793
7.18	0.95096	0.94793
7.19	0.95096	0.94793
7.2	0.95096	0.94754
7.21	0.95073	0.94754
7.22	0.95073	0.94754
7.23	0.95079	0.94754
7.24	0.95079	0.94692
7.25	0.95079	0.94692
7.26	0.95094	0.94692
7.27	0.95094	0.94692
7.28	0.95089	0.94662
7.29	0.95089	0.94662
7.3	0.95089	0.94662
7.31	0.95052	0.94662
7.32	0.95052	0.94641
7.33	0.95105	0.94641
7.34	0.95105	0.94641
7.35	0.95105	0.94641
7.36	0.95099	0.94617
7.37	0.95099	0.94617
7.38	0.95122	0.94617
7.39	0.95122	0.94617
7.4	0.95122	0.94636
7.41	0.95133	0.94636
7.42	0.95133	0.94636
7.43	0.95133	0.94636
7.44	0.95085	0.94628
7.45	0.95085	0.94628
7.46	0.95156	0.94628
7.47	0.95156	0.94628
7.48	0.95156	0.94585
7.49	0.95192	0.94585
7.5	0.95192	0.94585
7.51	0.95186	0.94585
7.52	0.95186	0.94619
7.53	0.95186	0.94619
7.54	0.9517	0.94619
7.55	0.9517	0.94619
7.56	0.95167	0.9458
7.57	0.95167	0.9458
7.58	0.95167	0.9458
7.59	0.95138	0.9458
7.6	0.95138	0.94574
7.61	0.95119	0.94574
7.62	0.95119	0.94574
7.63	0.95119	0.94574
7.64	0.95108	0.94613
7.65	0.95108	0.94613
7.66	0.9514	0.94613
7.67	0.9514	0.94613
7.68	0.9514	0.94569
7.69	0.95131	0.94569
7.7	0.95131	0.94569
7.71	0.95151	0.94569
7.72	0.95151	0.9461
7.73	0.95151	0.9461
7.74	0.95146	0.9461
7.75	0.95146	0.9461
7.76	0.95201	0.94587
7.77	0.95201	0.94587
7.78	0.95201	0.94587
7.79	0.95157	0.94587
7.8	0.95157	0.94583
7.81	0.95157	0.94583
7.82	0.95141	0.94583
7.83	0.95141	0.94583
7.84	0.95109	0.94514
7.85	0.95109	0.94514
7.86	0.95109	0.94514
7.87	0.95109	0.94514
7.88	0.95109	0.94514
7.89	0.9507	0.94516
7.9	0.9507	0.94516
7.91	0.9507	0.94516
7.92	0.9506	0.94516
7.93	0.9506	0.94522
7.94	0.95035	0.94522
7.95	0.95035	0.94522
7.96	0.95035	0.94522
7.97	0.95057	0.94522
7.98	0.95057	0.94522
7.99	0.95052	0.94522
8	0.95052	0.94522
8.01	0.95052	0.9462
8.02	0.95031	0.9462
8.03	0.95031	0.9462
8.04	0.95026	0.9462
8.05	0.95026	0.94734
8.06	0.95026	0.94734
8.07	0.95068	0.94734
8.08	0.95068	0.94734
8.09	0.95095	0.9465
8.1	0.95095	0.9465
8.11	0.95095	0.9465
8.12	0.95072	0.9465
8.13	0.95072	0.94688
8.14	0.95072	0.94688
8.15	0.95101	0.94688
8.16	0.95101	0.94688
8.17	0.95094	0.94699
8.18	0.95094	0.94699
8.19	0.95094	0.94699
8.2	0.95059	0.94699
8.21	0.95059	0.9464
8.22	0.95027	0.9464
8.23	0.95027	0.9464
8.24	0.95027	0.9464
8.25	0.95039	0.94717
8.26	0.95039	0.94717
8.27	0.95033	0.94717
8.28	0.95033	0.94717
8.29	0.95033	0.94835
8.3	0.95048	0.94835
8.31	0.95048	0.94835
8.32	0.95021	0.94835
8.33	0.95021	0.94937
8.34	0.95021	0.94937
8.35	0.94986	0.94937
8.36	0.94986	0.94937
8.37	0.95027	0.94927
8.38	0.95027	0.94927
8.39	0.95027	0.94927
8.4	0.95016	0.94927
8.41	0.95016	0.94901
8.42	0.95034	0.94901
8.43	0.95034	0.94901
8.44	0.95034	0.94901
8.45	0.95023	0.94901
8.46	0.95023	0.94901
8.47	0.95083	0.94901
8.48	0.95083	0.94901
8.49	0.95083	0.9494
8.5	0.95089	0.9494
8.51	0.95089	0.9494
8.52	0.95089	0.9494
8.53	0.95066	0.94902
8.54	0.95066	0.94902
8.55	0.95085	0.94902
8.56	0.95085	0.94902
8.57	0.95085	0.94868
8.58	0.95093	0.94868
8.59	0.95093	0.94868
8.6	0.95051	0.94868
8.61	0.95051	0.94781
8.62	0.95051	0.94781
8.63	0.95098	0.94781
8.64	0.95098	0.94781
8.65	0.95099	0.94851
8.66	0.95099	0.94851
8.67	0.95099	0.94851
8.68	0.95212	0.94851
8.69	0.95212	0.94799
8.7	0.95184	0.94799
8.71	0.95184	0.94799
8.72	0.95184	0.94799
8.73	0.95175	0.94743
8.74	0.95175	0.94743
8.75	0.95219	0.94743
8.76	0.95219	0.94743
8.77	0.95219	0.94788
8.78	0.95237	0.94788
8.79	0.95237	0.94788
8.8	0.95211	0.94788
8.81	0.95211	0.94701
8.82	0.95211	0.94701
8.83	0.95224	0.94701
8.84	0.95224	0.94701
8.85	0.95224	0.94701
8.86	0.95237	0.94741
8.87	0.95237	0.94741
8.88	0.95242	0.94741
8.89	0.95242	0.94741
8.9	0.95242	0.94821
8.91	0.95221	0.94821
8.92	0.95221	0.94821
8.93	0.95236	0.94821
8.94	0.95236	0.94866
8.95	0.95236	0.94866
8.96	0.95218	0.94866
8.97	0.95218	0.94866
8.98	0.95227	0.94917
8.99	0.95227	0.94917
9	0.95227	0.94917
9.01	0.95233	0.94917
9.02	0.95233	0.94927
9.03	0.95282	0.94927
9.04	0.95282	0.94927
9.05	0.95282	0.94927
9.06	0.9533	0.94938
9.07	0.9533	0.94938
9.08	0.95281	0.94938
9.09	0.95281	0.94938
9.1	0.95281	0.95005
9.11	0.95357	0.95005
9.12	0.95357	0.95005
9.13	0.95397	0.95005
9.14	0.95397	0.95005
9.15	0.95397	0.95005
9.16	0.95385	0.95005
9.17	0.95385	0.95005
9.18	0.95371	0.9498
9.19	0.95371	0.9498
9.2	0.95371	0.9498
9.21	0.95397	0.9498
9.22	0.95397	0.94944
9.23	0.95397	0.94944
9.24	0.9547	0.94944
9.25	0.9547	0.94944
9.26	0.95425	0.94977
9.27	0.95425	0.94977
9.28	0.95425	0.94977
9.29	0.95452	0.94977
9.3	0.95452	0.9506
9.31	0.95494	0.9506
9.32	0.95494	0.9506
9.33	0.95494	0.9506
9.34	0.95444	0.95045
9.35	0.95444	0.95045
9.36	0.95432	0.95045
9.37	0.95432	0.95045
9.38	0.95432	0.9513
9.39	0.95408	0.9513
9.4	0.95408	0.9513
9.41	0.95452	0.9513
9.42	0.95452	0.95041
9.43	0.95452	0.95041
9.44	0.95429	0.95041
9.45	0.95429	0.95041
9.46	0.95394	0.95187
9.47	0.95394	0.95187
9.48	0.95394	0.95187
9.49	0.95427	0.95187
9.5	0.95427	0.95122
9.51	0.95444	0.95122
9.52	0.95444	0.95122
9.53	0.95444	0.95122
9.54	0.95443	0.95178
9.55	0.95443	0.95178
9.56	0.95443	0.95178
9.57	0.95432	0.95178
9.58	0.95432	0.95149
9.59	0.95389	0.95149
9.6	0.95389	0.95149
9.61	0.95389	0.95149
9.62	0.95376	0.95232
9.63	0.95376	0.95232
9.64	0.95334	0.95232
9.65	0.95334	0.95232
9.66	0.95334	0.95154
9.67	0.95287	0.95154
9.68	0.95287	0.95154
9.69	0.95277	0.95154
9.7	0.95277	0.95147
9.71	0.95277	0.95147
9.72	0.95315	0.95147
9.73	0.95315	0.95147
9.74	0.95341	0.952
9.75	0.95341	0.952
9.76	0.95341	0.952
9.77	0.9534	0.952
9.78	0.9534	0.95136
9.79	0.95309	0.95136
9.8	0.95309	0.95136
9.81	0.95309	0.95136
9.82	0.95343	0.95136
9.83	0.95343	0.9508
9.84	0.95329	0.9508
9.85	0.95329	0.9508
9.86	0.95329	0.9508
9.87	0.95316	0.95052
9.88	0.95316	0.95052
9.89	0.95268	0.95052
9.9	0.95268	0.95052
9.91	0.95268	0.94957
9.92	0.95326	0.94957
9.93	0.95326	0.94957
9.94	0.95326	0.94957
9.95	0.95344	0.94922
9.96	0.95344	0.94922
9.97	0.95332	0.94922
9.98	0.95332	0.94922
9.99	0.95332	0.94897
10	0.9532	0.94897
