# Supplementary material for: Brightness-gated two-color coincidence detection unravels two distinct mechanisms in bacterial protein translation initiation
Source: Commun Biol. 2019 Dec 6;2:459. doi: 10.1038/s42003-019-0709-7 (PMC6897966; doi:10.1038/s42003-019-0709-7)
Supplement: Supplementary file 8 — Supplementary Data 6 [file 42003_2019_709_MOESM8_ESM.xlsx]

## Sheet: Tabelle1
x-axis	N_R	N_B	N_RB	N_BR
0	466022	361509	221671	245982
0.01	466022	361509	221671	245982
0.02	466022	361509	221671	245982
0.03	466022	361509	221671	245982
0.04	466022	361509	221671	245982
0.05	466022	361509	221671	245982
0.06	421258	361509	217609	245982
0.07	421258	361509	217609	245982
0.08	387314	361509	213672	245982
0.09	387314	317678	213672	229761
0.1	387314	317678	213672	229761
0.11	357606	317678	209372	229761
0.12	357606	317678	209372	229761
0.13	333140	285100	205101	215820
0.14	333140	285100	205101	215820
0.15	333140	285100	205101	215820
0.16	312942	285100	200827	215820
0.17	312942	257992	200827	202366
0.18	295841	257992	196699	202366
0.19	295841	257992	196699	202366
0.2	295841	257992	196699	202366
0.21	280933	236492	192546	190417
0.22	280933	236492	192546	190417
0.23	268042	236492	188574	190417
0.24	268042	236492	188574	190417
0.25	268042	218589	188574	179736
0.26	256598	218589	184799	179736
0.27	256598	218589	184799	179736
0.28	246118	218589	181005	179736
0.29	246118	203681	181005	170297
0.3	246118	203681	181005	170297
0.31	236557	203681	177288	170297
0.32	236557	203681	177288	170297
0.33	228021	190984	173813	161861
0.34	228021	190984	173813	161861
0.35	228021	190984	173813	161861
0.36	220379	190984	170430	161861
0.37	220379	180005	170430	154093
0.38	220379	180005	170430	154093
0.39	213164	180005	167162	154093
0.4	213164	180005	167162	154093
0.41	206376	170128	163869	146969
0.42	206376	170128	163869	146969
0.43	206376	170128	163869	146969
0.44	200084	170128	160691	146969
0.45	200084	161738	160691	140665
0.46	194224	161738	157649	140665
0.47	194224	161738	157649	140665
0.48	194224	161738	157649	140665
0.49	188691	154024	154652	134728
0.5	188691	154024	154652	134728
0.51	183540	154024	151729	134728
0.52	183540	154024	151729	134728
0.53	183540	146945	151729	129220
0.54	178643	146945	148899	129220
0.55	178643	146945	148899	129220
0.56	174196	146945	146231	129220
0.57	174196	140690	146231	124302
0.58	174196	140690	146231	124302
0.59	169946	140690	143608	124302
0.6	169946	140690	143608	124302
0.61	165804	134884	140935	119664
0.62	165804	134884	140935	119664
0.63	165804	134884	140935	119664
0.64	161973	134884	138457	119664
0.65	161973	129601	138457	115370
0.66	158186	129601	135989	115370
0.67	158186	129601	135989	115370
0.68	158186	129601	135989	115370
0.69	154677	124710	133641	111340
0.7	154677	124710	133641	111340
0.71	154677	124710	133641	111340
0.72	151273	124710	131329	111340
0.73	151273	120184	131329	107576
0.74	148068	120184	129110	107576
0.75	148068	120184	129110	107576
0.76	148068	120184	129110	107576
0.77	144967	115949	126955	103995
0.78	144967	115949	126955	103995
0.79	142065	115949	124887	103995
0.8	142065	115949	124887	103995
0.81	142065	111918	124887	100615
0.82	139187	111918	122831	100615
0.83	139187	111918	122831	100615
0.84	136524	111918	120881	100615
0.85	136524	108093	120881	97367
0.86	136524	108093	120881	97367
0.87	133892	108093	118921	97367
0.88	133892	108093	118921	97367
0.89	131396	104603	117065	94371
0.9	131396	104603	117065	94371
0.91	131396	104603	117065	94371
0.92	128935	104603	115213	94371
0.93	128935	101303	115213	91566
0.94	126488	101303	113360	91566
0.95	126488	101303	113360	91566
0.96	126488	101303	113360	91566
0.97	124212	98109	111646	88794
0.98	124212	98109	111646	88794
0.99	121995	98109	109930	88794
1	121995	98109	109930	88794
1.01	121995	98109	109930	88794
1.02	119833	95066	108215	86155
1.03	119833	95066	108215	86155
1.04	117699	95066	106564	86155
1.05	117699	95066	106564	86155
1.06	117699	92281	106564	83743
1.07	115733	92281	104965	83743
1.08	115733	92281	104965	83743
1.09	115733	92281	104965	83743
1.1	113711	89522	103321	81334
1.11	113711	89522	103321	81334
1.12	111689	89522	101686	81334
1.13	111689	89522	101686	81334
1.14	111689	87074	101686	79165
1.15	109842	87074	100178	79165
1.16	109842	87074	100178	79165
1.17	108103	87074	98747	79165
1.18	108103	84644	98747	77023
1.19	108103	84644	98747	77023
1.2	106290	84644	97232	77023
1.21	106290	84644	97232	77023
1.22	104551	82390	95782	75025
1.23	104551	82390	95782	75025
1.24	104551	82390	95782	75025
1.25	102875	82390	94388	75025
1.26	102875	80128	94388	73022
1.27	101256	80128	93028	73022
1.28	101256	80128	93028	73022
1.29	101256	80128	93028	73022
1.3	99756	78005	91760	71150
1.31	99756	78005	91760	71150
1.32	98187	78005	90446	71150
1.33	98187	78005	90446	71150
1.34	98187	75942	90446	69307
1.35	96667	75942	89160	69307
1.36	96667	75942	89160	69307
1.37	95201	75942	87903	69307
1.38	95201	73984	87903	67562
1.39	95201	73984	87903	67562
1.4	93725	73984	86635	67562
1.41	93725	73984	86635	67562
1.42	93725	72069	86635	65839
1.43	92338	72069	85429	65839
1.44	92338	72069	85429	65839
1.45	90969	72069	84222	65839
1.46	90969	70301	84222	64251
1.47	90969	70301	84222	64251
1.48	89515	70301	82948	64251
1.49	89515	70301	82948	64251
1.5	88272	68544	81861	62696
1.51	88272	68544	81861	62696
1.52	88272	68544	81861	62696
1.53	86969	68544	80711	62696
1.54	86969	66915	80711	61251
1.55	85751	66915	79632	61251
1.56	85751	66915	79632	61251
1.57	85751	66915	79632	61251
1.58	84555	65265	78583	59783
1.59	84555	65265	78583	59783
1.6	83384	65265	77537	59783
1.61	83384	65265	77537	59783
1.62	83384	63684	77537	58371
1.63	82211	63684	76500	58371
1.64	82211	63684	76500	58371
1.65	81086	63684	75509	58371
1.66	81086	62111	75509	56972
1.67	81086	62111	75509	56972
1.68	79991	62111	74515	56972
1.69	79991	62111	74515	56972
1.7	78895	60650	73552	55660
1.71	78895	60650	73552	55660
1.72	78895	60650	73552	55660
1.73	77827	60650	72594	55660
1.74	77827	59182	72594	54353
1.75	76783	59182	71650	54353
1.76	76783	59182	71650	54353
1.77	76783	59182	71650	54353
1.78	75705	57823	70698	53130
1.79	75705	57823	70698	53130
1.8	75705	57823	70698	53130
1.81	74687	57823	69783	53130
1.82	74687	56477	69783	51907
1.83	73607	56477	68807	51907
1.84	73607	56477	68807	51907
1.85	73607	56477	68807	51907
1.86	72634	55220	67923	50780
1.87	72634	55220	67923	50780
1.88	71649	55220	67033	50780
1.89	71649	55220	67033	50780
1.9	71649	53966	67033	49669
1.91	70711	53966	66183	49669
1.92	70711	53966	66183	49669
1.93	69769	53966	65338	49669
1.94	69769	52783	65338	48597
1.95	69769	52783	65338	48597
1.96	68825	52783	64479	48597
1.97	68825	52783	64479	48597
1.98	67907	52783	63618	48597
1.99	67907	51570	63618	47506
2	67907	51570	63618	47506
2.01	67030	51570	62823	47506
2.02	67030	51570	62823	47506
2.03	66136	50433	62015	46473
2.04	66136	50433	62015	46473
2.05	66136	50433	62015	46473
2.06	65156	50433	61106	46473
2.07	65156	49271	61106	45439
2.08	64345	49271	60379	45439
2.09	64345	49271	60379	45439
2.1	64345	49271	60379	45439
2.11	63556	48159	59659	44429
2.12	63556	48159	59659	44429
2.13	63556	48159	59659	44429
2.14	62744	48159	58929	44429
2.15	62744	47108	58929	43479
2.16	61932	47108	58180	43479
2.17	61932	47108	58180	43479
2.18	61932	47108	58180	43479
2.19	61141	46091	57448	42553
2.2	61141	46091	57448	42553
2.21	60334	46091	56715	42553
2.22	60334	46091	56715	42553
2.23	60334	45119	56715	41671
2.24	59561	45119	56016	41671
2.25	59561	45119	56016	41671
2.26	58768	45119	55293	41671
2.27	58768	44202	55293	40834
2.28	58768	44202	55293	40834
2.29	58002	44202	54587	40834
2.3	58002	44202	54587	40834
2.31	57268	43298	53909	40002
2.32	57268	43298	53909	40002
2.33	57268	43298	53909	40002
2.34	56570	43298	53261	40002
2.35	56570	42376	53261	39165
2.36	55821	42376	52563	39165
2.37	55821	42376	52563	39165
2.38	55821	42376	52563	39165
2.39	55163	41518	51960	38385
2.4	55163	41518	51960	38385
2.41	54474	41518	51326	38385
2.42	54474	41518	51326	38385
2.43	54474	40665	51326	37614
2.44	53835	40665	50721	37614
2.45	53835	40665	50721	37614
2.46	53202	40665	50124	37614
2.47	53202	39801	50124	36825
2.48	53202	39801	50124	36825
2.49	52558	39801	49524	36825
2.5	52558	39801	49524	36825
2.51	52558	38946	49524	36053
2.52	51888	38946	48903	36053
2.53	51888	38946	48903	36053
2.54	51249	38946	48318	36053
2.55	51249	38118	48318	35298
2.56	51249	38118	48318	35298
2.57	50628	38118	47752	35298
2.58	50628	38118	47752	35298
2.59	50006	37320	47166	34570
2.6	50006	37320	47166	34570
2.61	50006	37320	47166	34570
2.62	49394	37320	46601	34570
2.63	49394	36564	46601	33895
2.64	48805	36564	46060	33895
2.65	48805	36564	46060	33895
2.66	48805	36564	46060	33895
2.67	48225	35835	45514	33237
2.68	48225	35835	45514	33237
2.69	47651	35835	44971	33237
2.7	47651	35835	44971	33237
2.71	47651	35132	44971	32603
2.72	47109	35132	44468	32603
2.73	47109	35132	44468	32603
2.74	46519	35132	43919	32603
2.75	46519	34434	43919	31965
2.76	46519	34434	43919	31965
2.77	45950	34434	43393	31965
2.78	45950	34434	43393	31965
2.79	45435	33729	42918	31311
2.8	45435	33729	42918	31311
2.81	45435	33729	42918	31311
2.82	44928	33729	42449	31311
2.83	44928	33055	42449	30706
2.84	44928	33055	42449	30706
2.85	44417	33055	41968	30706
2.86	44417	33055	41968	30706
2.87	43895	32420	41483	30133
2.88	43895	32420	41483	30133
2.89	43895	32420	41483	30133
2.9	43382	32420	41007	30133
2.91	43382	31769	41007	29541
2.92	42886	31769	40551	29541
2.93	42886	31769	40551	29541
2.94	42886	31769	40551	29541
2.95	42360	31769	40051	29541
2.96	42360	31153	40051	28975
2.97	41852	31153	39568	28975
2.98	41852	31153	39568	28975
2.99	41852	31153	39568	28975
3	41372	30500	39120	28381
