# Supplementary material for: Brightness-gated two-color coincidence detection unravels two distinct mechanisms in bacterial protein translation initiation
Source: Commun Biol. 2019 Dec 6;2:459. doi: 10.1038/s42003-019-0709-7 (PMC6897966; doi:10.1038/s42003-019-0709-7)
Supplement: Supplementary file 9 — Supplementary Data 7 [file 42003_2019_709_MOESM9_ESM.xlsx]

## Sheet: Tabelle1
x-axis	-50S	err (-50S)	+50S	err (+50S)	Cy5 ratio	err (cy5 ratio)
0	0.06448	0.00138	0.00956	9.83658E-4	0.14827	0.01842
0.01	0.06448	0.00138	0.00956	9.83658E-4	0.14827	0.01842
0.02	0.06448	0.00138	0.00956	9.83658E-4	0.14827	0.01842
0.03	0.07335	0.00158	0.00956	9.83658E-4	0.13034	0.01621
0.04	0.07335	0.00158	0.01039	0.00109	0.14163	0.01792
0.05	0.0811	0.00175	0.01039	0.00109	0.12809	0.01622
0.06	0.08941	0.00194	0.01148	0.0012	0.1284	0.0162
0.07	0.097	0.00211	0.01271	0.00132	0.13106	0.01647
0.08	0.097	0.00211	0.01271	0.00132	0.13106	0.01647
0.09	0.10403	0.00228	0.01379	0.00143	0.13254	0.01662
0.1	0.11086	0.00244	0.01379	0.00143	0.12437	0.01561
0.11	0.11086	0.00244	0.01477	0.00153	0.13323	0.01669
0.12	0.1163	0.00257	0.01543	0.00161	0.13269	0.01677
0.13	0.12244	0.00272	0.01543	0.00161	0.12603	0.01594
0.14	0.12826	0.00286	0.01583	0.00168	0.1234	0.01581
0.15	0.12826	0.00286	0.01583	0.00168	0.1234	0.01581
0.16	0.1337	0.003	0.01669	0.00177	0.12484	0.016
0.17	0.13875	0.00313	0.01737	0.00185	0.12518	0.01613
0.18	0.13875	0.00313	0.01737	0.00185	0.12518	0.01613
0.19	0.14395	0.00326	0.01798	0.00191	0.1249	0.01612
0.2	0.14893	0.00338	0.01798	0.00191	0.12072	0.0156
0.21	0.15323	0.0035	0.01866	0.00199	0.12179	0.01576
0.22	0.15323	0.0035	0.01937	0.00207	0.12643	0.01637
0.23	0.15797	0.00362	0.01937	0.00207	0.12264	0.01589
0.24	0.16201	0.00373	0.01958	0.00211	0.12085	0.01583
0.25	0.16201	0.00373	0.01958	0.00211	0.12085	0.01583
0.26	0.16565	0.00383	0.0199	0.00217	0.12015	0.01585
0.27	0.16956	0.00393	0.02036	0.00222	0.12008	0.01589
0.28	0.1731	0.00403	0.02036	0.00222	0.11762	0.01557
0.29	0.1731	0.00403	0.02096	0.00228	0.1211	0.016
0.3	0.17624	0.00412	0.02096	0.00228	0.11894	0.01572
0.31	0.17983	0.00422	0.02171	0.00235	0.12072	0.01593
0.32	0.18329	0.00432	0.02171	0.00235	0.11844	0.01564
0.33	0.18329	0.00432	0.02202	0.00241	0.12015	0.01596
0.34	0.18674	0.00441	0.02262	0.00247	0.12115	0.01608
0.35	0.18939	0.0045	0.02262	0.00247	0.11946	0.01587
0.36	0.18939	0.0045	0.02276	0.0025	0.12018	0.01608
0.37	0.19207	0.00458	0.02276	0.0025	0.11851	0.01586
0.38	0.19464	0.00467	0.02343	0.00257	0.12038	0.01609
0.39	0.19755	0.00475	0.02402	0.00263	0.1216	0.01623
0.4	0.19755	0.00475	0.02402	0.00263	0.1216	0.01623
0.41	0.20014	0.00483	0.02469	0.0027	0.12336	0.01644
0.42	0.20278	0.00491	0.02469	0.0027	0.12175	0.01624
0.43	0.20278	0.00491	0.02527	0.00275	0.12464	0.0166
0.44	0.20533	0.00499	0.02562	0.0028	0.12479	0.01668
0.45	0.20787	0.00507	0.02562	0.0028	0.12326	0.01648
0.46	0.21085	0.00516	0.0262	0.00286	0.12427	0.0166
0.47	0.21085	0.00516	0.0262	0.00286	0.12427	0.0166
0.48	0.21333	0.00524	0.02626	0.00289	0.12308	0.01657
0.49	0.21642	0.00532	0.02685	0.00295	0.12405	0.01668
0.5	0.21642	0.00532	0.02685	0.00295	0.12405	0.01668
0.51	0.219	0.0054	0.02739	0.003	0.12508	0.01681
0.52	0.22111	0.00547	0.02739	0.003	0.12389	0.01666
0.53	0.22338	0.00554	0.02807	0.00307	0.12566	0.01687
0.54	0.22338	0.00554	0.02866	0.00313	0.1283	0.0172
0.55	0.22546	0.00561	0.02866	0.00313	0.12711	0.01705
0.56	0.2279	0.00569	0.02921	0.00319	0.12819	0.01718
0.57	0.22937	0.00575	0.02921	0.00319	0.12736	0.01709
0.58	0.22937	0.00575	0.02941	0.00322	0.1282	0.01726
0.59	0.2316	0.00582	0.02941	0.00322	0.12697	0.0171
0.6	0.23352	0.00589	0.02996	0.00328	0.12828	0.01726
0.61	0.23352	0.00589	0.02978	0.00329	0.12752	0.0173
0.62	0.2357	0.00596	0.02978	0.00329	0.12634	0.01715
0.63	0.23769	0.00603	0.03044	0.00336	0.12807	0.01736
0.64	0.23983	0.0061	0.03044	0.00336	0.12693	0.01722
0.65	0.23983	0.0061	0.03033	0.00338	0.12646	0.01729
0.66	0.24166	0.00617	0.03053	0.00341	0.12635	0.01735
0.67	0.24336	0.00622	0.03053	0.00341	0.12546	0.01723
0.68	0.24336	0.00622	0.03113	0.00347	0.12791	0.01754
0.69	0.24569	0.0063	0.03113	0.00347	0.1267	0.01739
0.7	0.24774	0.00637	0.03154	0.00352	0.12733	0.01747
0.71	0.2495	0.00643	0.03178	0.00356	0.12736	0.01754
0.72	0.2495	0.00643	0.03178	0.00356	0.12736	0.01754
0.73	0.25119	0.0065	0.03216	0.0036	0.12802	0.01762
0.74	0.25296	0.00655	0.03216	0.0036	0.12712	0.01751
0.75	0.25296	0.00655	0.03263	0.00364	0.12899	0.01774
0.76	0.255	0.00662	0.03309	0.00369	0.12977	0.01784
0.77	0.25665	0.00668	0.03309	0.00369	0.12894	0.01773
0.78	0.25823	0.00673	0.03366	0.00375	0.13036	0.01791
0.79	0.25823	0.00673	0.03366	0.00375	0.13036	0.01791
0.8	0.25982	0.00679	0.03419	0.0038	0.1316	0.01807
0.81	0.26149	0.00685	0.03436	0.00384	0.13141	0.01812
0.82	0.26294	0.00691	0.03436	0.00384	0.13068	0.01803
0.83	0.26294	0.00691	0.03486	0.00389	0.13259	0.01827
0.84	0.26459	0.00697	0.03486	0.00389	0.13176	0.01817
0.85	0.26594	0.00703	0.03482	0.0039	0.13094	0.01814
0.86	0.26594	0.00703	0.03525	0.00395	0.13256	0.01835
0.87	0.26686	0.00708	0.03525	0.00395	0.1321	0.01829
0.88	0.26808	0.00713	0.03572	0.004	0.13325	0.01845
0.89	0.26941	0.00718	0.03572	0.004	0.13259	0.01836
0.9	0.26941	0.00718	0.03579	0.00402	0.13286	0.01847
0.91	0.27063	0.00724	0.03579	0.00402	0.13226	0.0184
0.92	0.27162	0.00728	0.03636	0.00408	0.13386	0.01861
0.93	0.27162	0.00728	0.03662	0.00413	0.13484	0.01881
0.94	0.27288	0.00734	0.03662	0.00413	0.13422	0.01873
0.95	0.27336	0.00738	0.03719	0.00419	0.13604	0.01898
0.96	0.27425	0.00743	0.03719	0.00419	0.1356	0.01893
0.97	0.27425	0.00743	0.03737	0.00423	0.13627	0.0191
0.98	0.2757	0.00749	0.03783	0.00427	0.13722	0.01923
0.99	0.27771	0.00756	0.03783	0.00427	0.13622	0.01909
1	0.27771	0.00756	0.03803	0.00432	0.13694	0.01927
1.01	0.27992	0.00763	0.03803	0.00432	0.13586	0.01912
1.02	0.28083	0.00768	0.03846	0.00436	0.13695	0.01927
1.03	0.28204	0.00773	0.0388	0.0044	0.13759	0.01935
1.04	0.28204	0.00773	0.0388	0.0044	0.13759	0.01935
1.05	0.28278	0.00777	0.03939	0.00446	0.13929	0.01958
1.06	0.2836	0.00781	0.03939	0.00446	0.13889	0.01954
1.07	0.28604	0.00789	0.03983	0.0045	0.13923	0.01958
1.08	0.28604	0.00789	0.04039	0.00456	0.14119	0.01984
1.09	0.28665	0.00794	0.04039	0.00456	0.14089	0.01981
1.1	0.28837	0.008	0.04028	0.00457	0.1397	0.01973
1.11	0.28837	0.008	0.04028	0.00457	0.1397	0.01973
1.12	0.2894	0.00805	0.04069	0.00461	0.14059	0.01985
1.13	0.2908	0.00811	0.04105	0.00465	0.14118	0.01993
1.14	0.29191	0.00815	0.04105	0.00465	0.14064	0.01986
1.15	0.29191	0.00815	0.04133	0.00468	0.14159	0.01999
1.16	0.29333	0.0082	0.04133	0.00468	0.14091	0.0199
1.17	0.29406	0.00825	0.04172	0.00472	0.14187	0.02003
1.18	0.29406	0.00825	0.04172	0.00472	0.14187	0.02003
1.19	0.29612	0.00832	0.04214	0.00477	0.14232	0.02009
1.2	0.29748	0.00837	0.04218	0.00479	0.14178	0.0201
1.21	0.29861	0.00842	0.04218	0.00479	0.14124	0.02003
1.22	0.29861	0.00842	0.04264	0.00484	0.1428	0.02024
1.23	0.2998	0.00847	0.04264	0.00484	0.14223	0.02016
1.24	0.30109	0.00852	0.04311	0.00489	0.14319	0.02029
1.25	0.30109	0.00852	0.04367	0.00495	0.14503	0.02054
1.26	0.30231	0.00857	0.04367	0.00495	0.14444	0.02046
1.27	0.30332	0.00862	0.04419	0.005	0.14568	0.02063
1.28	0.30477	0.00867	0.04419	0.005	0.14498	0.02053
1.29	0.30477	0.00867	0.04372	0.005	0.14346	0.0205
1.3	0.30583	0.00872	0.04416	0.00505	0.14438	0.02063
1.31	0.30696	0.00876	0.04416	0.00505	0.14385	0.02056
1.32	0.30837	0.00882	0.04412	0.00507	0.14308	0.02054
1.33	0.30837	0.00882	0.04412	0.00507	0.14308	0.02054
1.34	0.30988	0.00887	0.0445	0.00511	0.14359	0.02061
1.35	0.31123	0.00893	0.04481	0.00514	0.14398	0.02066
1.36	0.31123	0.00893	0.04481	0.00514	0.14398	0.02066
1.37	0.31209	0.00897	0.0454	0.00521	0.14547	0.02086
1.38	0.31391	0.00904	0.0454	0.00521	0.14462	0.02075
1.39	0.31507	0.00908	0.04579	0.00525	0.14535	0.02085
1.4	0.31507	0.00908	0.04617	0.00529	0.14654	0.02101
1.41	0.31545	0.00912	0.04617	0.00529	0.14637	0.02099
1.42	0.31707	0.00918	0.04557	0.00528	0.14373	0.02081
1.43	0.31707	0.00918	0.04557	0.00528	0.14373	0.02081
1.44	0.31883	0.00925	0.04542	0.00529	0.14245	0.02073
1.45	0.32063	0.00932	0.04588	0.00534	0.1431	0.02082
1.46	0.32147	0.00937	0.04588	0.00534	0.14272	0.02078
1.47	0.32147	0.00937	0.04586	0.00537	0.14266	0.02086
1.48	0.32265	0.00943	0.04586	0.00537	0.14213	0.02079
1.49	0.32345	0.00947	0.04625	0.00541	0.143	0.02091
1.5	0.32345	0.00947	0.04625	0.00541	0.143	0.02091
1.51	0.32494	0.00952	0.04614	0.00543	0.14199	0.02086
1.52	0.3248	0.00954	0.04679	0.0055	0.14406	0.02115
1.53	0.32541	0.00958	0.04679	0.0055	0.14378	0.02112
1.54	0.32541	0.00958	0.04732	0.00555	0.14541	0.02135
1.55	0.32618	0.00963	0.04732	0.00555	0.14507	0.02131
1.56	0.32681	0.00967	0.04783	0.00561	0.14636	0.02149
1.57	0.32752	0.0097	0.04714	0.00559	0.14393	0.02134
1.58	0.32752	0.0097	0.04714	0.00559	0.14393	0.02134
1.59	0.3288	0.00975	0.04714	0.00562	0.14337	0.02136
1.6	0.32954	0.00981	0.04714	0.00562	0.14305	0.02132
1.61	0.32954	0.00981	0.04705	0.00565	0.14278	0.02138
1.62	0.33123	0.00987	0.04692	0.00566	0.14167	0.02132
1.63	0.33199	0.00992	0.04692	0.00566	0.14135	0.02128
1.64	0.33363	0.00998	0.04722	0.0057	0.14153	0.02131
1.65	0.33363	0.00998	0.04722	0.0057	0.14153	0.02131
1.66	0.33427	0.01002	0.04766	0.00575	0.14259	0.02147
1.67	0.33536	0.01008	0.04733	0.00574	0.14115	0.02136
1.68	0.33536	0.01008	0.04733	0.00574	0.14115	0.02136
1.69	0.33616	0.01012	0.04706	0.00574	0.13998	0.0213
1.7	0.33697	0.01017	0.04706	0.00574	0.13965	0.02126
1.71	0.33768	0.0102	0.04745	0.00579	0.14051	0.02138
1.72	0.33768	0.0102	0.04668	0.00577	0.13823	0.02126
1.73	0.33827	0.01023	0.04668	0.00577	0.13799	0.02123
1.74	0.33863	0.01026	0.04633	0.00576	0.13683	0.02117
1.75	0.33863	0.01026	0.04633	0.00576	0.13683	0.02117
1.76	0.33901	0.0103	0.04605	0.00576	0.13584	0.02113
1.77	0.33901	0.01033	0.04605	0.00576	0.13584	0.02114
1.78	0.33967	0.01036	0.04599	0.00579	0.1354	0.02119
1.79	0.33967	0.01036	0.04652	0.00585	0.13695	0.02141
1.8	0.34046	0.01041	0.04652	0.00585	0.13664	0.02137
1.81	0.3407	0.01044	0.04677	0.00588	0.13728	0.02148
1.82	0.3407	0.01044	0.04677	0.00588	0.13728	0.02148
1.83	0.34155	0.01048	0.04648	0.00589	0.13608	0.02141
1.84	0.34235	0.01052	0.04685	0.00593	0.13685	0.02153
1.85	0.34344	0.01059	0.04685	0.00593	0.13642	0.02147
1.86	0.34344	0.01059	0.04692	0.00594	0.1366	0.0215
1.87	0.34485	0.01065	0.04692	0.00594	0.13605	0.02142
1.88	0.34535	0.01069	0.04675	0.00595	0.13537	0.02143
1.89	0.34627	0.01074	0.0471	0.006	0.13603	0.02154
1.9	0.34627	0.01074	0.0471	0.006	0.13603	0.02154
1.91	0.3463	0.01076	0.04756	0.00605	0.13733	0.02174
1.92	0.34707	0.01081	0.04756	0.00605	0.13702	0.0217
1.93	0.34707	0.01081	0.04785	0.00609	0.13788	0.02183
1.94	0.34738	0.01085	0.04762	0.0061	0.13709	0.02183
1.95	0.34797	0.01088	0.04762	0.0061	0.13685	0.0218
1.96	0.34842	0.01092	0.04803	0.00614	0.13785	0.02196
1.97	0.34842	0.01092	0.04803	0.00614	0.13785	0.02196
1.98	0.34923	0.01097	0.04847	0.0062	0.1388	0.0221
1.99	0.35003	0.01101	0.04752	0.00616	0.13575	0.02188
2	0.35003	0.01101	0.04752	0.00616	0.13575	0.02188
2.01	0.35083	0.01106	0.04725	0.00617	0.13467	0.02183
2.02	0.35243	0.01112	0.04725	0.00617	0.13406	0.02174
2.03	0.35209	0.01115	0.04687	0.00616	0.13311	0.02173
2.04	0.35209	0.01115	0.04687	0.00616	0.13311	0.02173
2.05	0.35251	0.01118	0.04721	0.00621	0.13392	0.02185
2.06	0.352	0.01118	0.04675	0.00619	0.13281	0.02181
2.07	0.352	0.01118	0.04675	0.00619	0.13281	0.02181
2.08	0.35324	0.01123	0.04657	0.00621	0.13184	0.02178
2.09	0.35392	0.01128	0.04657	0.00621	0.13159	0.02175
2.1	0.35488	0.01131	0.04625	0.00622	0.13033	0.02167
2.11	0.35488	0.01131	0.04535	0.00619	0.12778	0.02151
2.12	0.35592	0.01137	0.04535	0.00619	0.1274	0.02146
2.13	0.35597	0.01139	0.04576	0.00624	0.12856	0.02165
2.14	0.35571	0.0114	0.04576	0.00624	0.12865	0.02167
2.15	0.35571	0.0114	0.04601	0.00627	0.12934	0.02178
2.16	0.356	0.01143	0.04564	0.00627	0.12819	0.02173
2.17	0.35695	0.01148	0.04564	0.00627	0.12785	0.02168
2.18	0.35695	0.01148	0.04589	0.0063	0.12856	0.02179
2.19	0.35785	0.01153	0.04589	0.0063	0.12824	0.02174
2.2	0.35924	0.01159	0.04626	0.00635	0.12876	0.02182
2.21	0.35945	0.01162	0.04655	0.00638	0.12951	0.02194
2.22	0.35945	0.01162	0.04655	0.00638	0.12951	0.02194
2.23	0.36026	0.01166	0.04693	0.00643	0.13026	0.02206
2.24	0.36111	0.0117	0.04693	0.00643	0.12995	0.02202
2.25	0.36111	0.0117	0.04681	0.00646	0.12963	0.02209
2.26	0.3612	0.01173	0.04574	0.00642	0.12663	0.02189
2.27	0.36115	0.01175	0.04574	0.00642	0.12665	0.0219
2.28	0.36113	0.01178	0.04469	0.00638	0.12374	0.02171
2.29	0.36113	0.01178	0.04469	0.00638	0.12374	0.02171
2.3	0.36212	0.01182	0.04528	0.00646	0.12505	0.02192
2.31	0.36263	0.01185	0.04562	0.0065	0.1258	0.02204
2.32	0.36263	0.01185	0.04562	0.0065	0.1258	0.02204
2.33	0.3624	0.01187	0.04609	0.00656	0.12717	0.02227
2.34	0.36263	0.01189	0.04609	0.00656	0.12709	0.02227
2.35	0.36231	0.01191	0.04625	0.00658	0.12765	0.02237
2.36	0.36231	0.01191	0.04625	0.00658	0.12765	0.02237
2.37	0.36285	0.01195	0.04644	0.00661	0.128	0.02243
2.38	0.36288	0.01197	0.04604	0.00661	0.12687	0.02239
2.39	0.36295	0.01198	0.04604	0.00661	0.12685	0.02239
2.4	0.36295	0.01198	0.04574	0.00662	0.12602	0.0224
2.41	0.36321	0.01202	0.04574	0.00662	0.12593	0.02239
2.42	0.36366	0.01206	0.04619	0.00668	0.12702	0.02257
2.43	0.36366	0.01206	0.04504	0.00663	0.12384	0.02234
2.44	0.36456	0.01211	0.04504	0.00663	0.12353	0.02229
2.45	0.36632	0.01218	0.04535	0.00667	0.12381	0.02233
2.46	0.36689	0.01222	0.04535	0.00667	0.12362	0.0223
2.47	0.36689	0.01222	0.04552	0.00669	0.12406	0.02238
2.48	0.36719	0.01224	0.04576	0.00673	0.12463	0.02247
2.49	0.36755	0.01227	0.04576	0.00673	0.1245	0.02246
2.5	0.36755	0.01227	0.04614	0.00678	0.12553	0.02263
2.51	0.36806	0.0123	0.04614	0.00678	0.12535	0.0226
2.52	0.36881	0.01233	0.04567	0.00677	0.12383	0.02249
2.53	0.36956	0.01237	0.0452	0.00676	0.12232	0.02239
2.54	0.36956	0.01237	0.0452	0.00676	0.12232	0.02239
2.55	0.36935	0.01239	0.04549	0.0068	0.12316	0.02254
2.56	0.37015	0.01243	0.04549	0.0068	0.1229	0.0225
2.57	0.37015	0.01243	0.04562	0.00682	0.12325	0.02256
2.58	0.37046	0.01247	0.04584	0.00685	0.12373	0.02264
2.59	0.37211	0.01255	0.04584	0.00685	0.12318	0.02255
2.6	0.37267	0.0126	0.04605	0.00687	0.12358	0.02262
2.61	0.37267	0.0126	0.04605	0.00687	0.12358	0.02262
2.62	0.37334	0.01263	0.04644	0.00693	0.1244	0.02276
2.63	0.37261	0.01264	0.04644	0.00693	0.12465	0.02282
2.64	0.37314	0.01268	0.04618	0.00695	0.12376	0.02282
2.65	0.37314	0.01268	0.04675	0.00703	0.1253	0.02309
2.66	0.3752	0.01278	0.04675	0.00703	0.12461	0.02297
2.67	0.37518	0.01281	0.04702	0.00706	0.12533	0.0231
2.68	0.37518	0.01281	0.04702	0.00706	0.12533	0.0231
2.69	0.37598	0.01286	0.04734	0.00711	0.12591	0.02321
2.7	0.37651	0.01291	0.04752	0.00713	0.12622	0.02327
2.71	0.37797	0.01297	0.04752	0.00713	0.12573	0.02318
2.72	0.37797	0.01297	0.0479	0.00718	0.12673	0.02335
2.73	0.37962	0.01303	0.0479	0.00718	0.12618	0.02325
2.74	0.38006	0.01308	0.0475	0.00719	0.12498	0.02321
2.75	0.38006	0.01308	0.04797	0.00725	0.12623	0.02342
2.76	0.38035	0.01311	0.04797	0.00725	0.12613	0.02341
2.77	0.38	0.01312	0.04831	0.0073	0.12713	0.02359
2.78	0.38046	0.01316	0.04831	0.0073	0.12698	0.02357
2.79	0.38046	0.01316	0.04781	0.00729	0.12566	0.02351
2.8	0.38112	0.0132	0.04806	0.00732	0.1261	0.02358
2.81	0.38152	0.01324	0.04806	0.00732	0.12597	0.02357
2.82	0.38152	0.01324	0.04851	0.00738	0.12714	0.02377
2.83	0.38278	0.0133	0.04851	0.00738	0.12673	0.0237
2.84	0.38281	0.01333	0.04885	0.00743	0.12761	0.02386
2.85	0.38303	0.01337	0.04916	0.00747	0.12834	0.02399
2.86	0.38303	0.01337	0.04916	0.00747	0.12834	0.02399
2.87	0.3826	0.01339	0.0489	0.0075	0.1278	0.02408
2.88	0.38338	0.01343	0.0489	0.0075	0.12754	0.02404
2.89	0.38376	0.01346	0.04941	0.00758	0.12875	0.02425
2.9	0.38376	0.01346	0.04967	0.00761	0.12944	0.02437
2.91	0.38375	0.01348	0.04967	0.00761	0.12944	0.02438
2.92	0.38492	0.01354	0.04994	0.00765	0.12974	0.02443
2.93	0.38492	0.01354	0.04994	0.00765	0.12974	0.02443
2.94	0.38625	0.0136	0.05027	0.00769	0.13016	0.0245
2.95	0.38657	0.01363	0.05027	0.00769	0.13005	0.02448
2.96	0.38716	0.01366	0.04975	0.00769	0.12851	0.02439
2.97	0.38716	0.01366	0.05007	0.00773	0.12934	0.02453
2.98	0.38891	0.01375	0.05007	0.00773	0.12875	0.02443
2.99	0.38987	0.0138	0.05013	0.00774	0.12858	0.0244
3	0.38987	0.0138	0.05013	0.00774	0.12858	0.0244
3.01	0.39028	0.01384	0.05029	0.00776	0.12886	0.02446
3.02	0.39063	0.01385	0.05051	0.00779	0.1293	0.02454
3.03	0.39036	0.01387	0.05051	0.00779	0.12939	0.02456
3.04	0.39036	0.01387	0.05105	0.00787	0.13079	0.02481
3.05	0.3907	0.0139	0.05105	0.00787	0.13068	0.0248
3.06	0.39056	0.01392	0.05122	0.0079	0.13115	0.02489
3.07	0.39056	0.01392	0.05149	0.00793	0.13184	0.02501
3.08	0.3905	0.01395	0.05149	0.00793	0.13186	0.02503
3.09	0.38987	0.01395	0.05161	0.00795	0.13237	0.02513
3.1	0.39036	0.01398	0.05161	0.00795	0.13221	0.0251
3.11	0.39036	0.01398	0.05184	0.00798	0.13281	0.0252
3.12	0.39086	0.01401	0.05109	0.00795	0.1307	0.02502
3.13	0.39086	0.01404	0.05109	0.00795	0.1307	0.02503
3.14	0.39093	0.01406	0.05138	0.00799	0.13143	0.02516
3.15	0.39093	0.01406	0.05138	0.00799	0.13143	0.02516
3.16	0.39193	0.0141	0.05167	0.00803	0.13184	0.02523
3.17	0.39286	0.01415	0.05196	0.00807	0.13227	0.02531
3.18	0.39286	0.01415	0.05196	0.00807	0.13227	0.02531
3.19	0.39301	0.01417	0.0522	0.0081	0.13282	0.02541
3.2	0.39345	0.0142	0.0522	0.0081	0.13267	0.02538
3.21	0.39454	0.01425	0.05238	0.00813	0.13276	0.0254
3.22	0.39454	0.01425	0.05238	0.00813	0.13276	0.0254
3.23	0.39515	0.0143	0.05188	0.00813	0.13129	0.02534
3.24	0.39504	0.01434	0.0515	0.00816	0.13037	0.02538
3.25	0.39504	0.01434	0.0515	0.00816	0.13037	0.02538
3.26	0.39653	0.01441	0.05175	0.00819	0.13051	0.0254
3.27	0.39773	0.01445	0.05175	0.00819	0.13011	0.02532
3.28	0.39885	0.01451	0.05205	0.00823	0.13051	0.02539
3.29	0.39885	0.01451	0.0523	0.00827	0.13113	0.0255
3.3	0.4	0.01456	0.0523	0.00827	0.13075	0.02543
3.31	0.3998	0.01457	0.05242	0.00829	0.13111	0.02551
3.32	0.3998	0.01457	0.05242	0.00829	0.13111	0.02551
3.33	0.40056	0.0146	0.0528	0.00834	0.13182	0.02563
3.34	0.40188	0.01466	0.05371	0.00847	0.13366	0.02595
3.35	0.40245	0.0147	0.05371	0.00847	0.13346	0.02592
3.36	0.40245	0.0147	0.05384	0.00849	0.13378	0.02598
3.37	0.40294	0.01473	0.05384	0.00849	0.13362	0.02595
3.38	0.40418	0.01478	0.05416	0.00854	0.13399	0.02602
3.39	0.40547	0.01485	0.05423	0.00855	0.13373	0.02597
3.4	0.40547	0.01485	0.05423	0.00855	0.13373	0.02597
3.41	0.40628	0.0149	0.05366	0.00854	0.13207	0.02587
3.42	0.40695	0.01494	0.05366	0.00854	0.13185	0.02584
3.43	0.40695	0.01494	0.05427	0.00863	0.13335	0.0261
3.44	0.40727	0.01495	0.0546	0.00868	0.13406	0.02624
3.45	0.408	0.01499	0.0546	0.00868	0.13382	0.02619
3.46	0.40768	0.01501	0.05488	0.00872	0.13461	0.02635
3.47	0.40768	0.01501	0.05488	0.00872	0.13461	0.02635
3.48	0.40807	0.01505	0.05502	0.00874	0.13482	0.02639
3.49	0.40789	0.0151	0.05515	0.00876	0.13522	0.02648
3.5	0.40789	0.0151	0.05515	0.00876	0.13522	0.02648
3.51	0.40783	0.01514	0.05556	0.00882	0.13623	0.02669
3.52	0.40892	0.01519	0.05556	0.00882	0.13587	0.02662
3.53	0.40895	0.0152	0.05463	0.00877	0.1336	0.02641
3.54	0.40895	0.0152	0.05463	0.00877	0.1336	0.02641
3.55	0.40853	0.01521	0.05498	0.00882	0.13459	0.02661
3.56	0.41039	0.01531	0.05526	0.00886	0.13464	0.02662
3.57	0.41039	0.01531	0.05526	0.00886	0.13464	0.02662
3.58	0.41204	0.01539	0.05582	0.00895	0.13548	0.02678
3.59	0.41214	0.01541	0.05582	0.00895	0.13545	0.02677
3.6	0.4132	0.01546	0.05612	0.00899	0.13582	0.02684
3.61	0.4132	0.01546	0.0565	0.00904	0.13675	0.027
3.62	0.41284	0.01549	0.0565	0.00904	0.13687	0.02704
3.63	0.41311	0.01551	0.05563	0.009	0.13466	0.02685
3.64	0.41311	0.01551	0.05563	0.009	0.13466	0.02685
3.65	0.41385	0.01556	0.05631	0.0091	0.13605	0.0271
3.66	0.41419	0.01559	0.05638	0.00911	0.13612	0.02712
3.67	0.41452	0.01563	0.05638	0.00911	0.13601	0.02711
3.68	0.41452	0.01563	0.05564	0.00909	0.13423	0.02699
3.69	0.41492	0.01566	0.05564	0.00909	0.1341	0.02697
3.7	0.41566	0.01573	0.05587	0.00912	0.1344	0.02704
3.71	0.41694	0.0158	0.05617	0.00917	0.13471	0.0271
3.72	0.41694	0.0158	0.05617	0.00917	0.13471	0.0271
3.73	0.41676	0.01581	0.0564	0.0092	0.13533	0.02722
3.74	0.41771	0.01587	0.0564	0.0092	0.13502	0.02716
3.75	0.41771	0.01587	0.05694	0.00928	0.13632	0.0274
3.76	0.41753	0.01588	0.05611	0.00925	0.13438	0.02727
3.77	0.41765	0.01592	0.05611	0.00925	0.13434	0.02727
3.78	0.41771	0.01596	0.05633	0.00929	0.13486	0.02739
3.79	0.41771	0.01596	0.05633	0.00929	0.13486	0.02739
3.8	0.41741	0.01596	0.05673	0.00935	0.13591	0.02759
3.81	0.41813	0.01599	0.05673	0.00935	0.13567	0.02754
3.82	0.41813	0.01599	0.05673	0.00935	0.13567	0.02754
3.83	0.41771	0.01601	0.05697	0.00938	0.13639	0.02769
3.84	0.41904	0.01608	0.05697	0.00938	0.13596	0.0276
3.85	0.4191	0.0161	0.05721	0.00942	0.13651	0.02771
3.86	0.4191	0.0161	0.05721	0.00942	0.13651	0.02771
3.87	0.41922	0.01613	0.05745	0.00945	0.13704	0.02782
3.88	0.41935	0.01615	0.05745	0.00945	0.137	0.02782
3.89	0.41935	0.01615	0.05745	0.00945	0.137	0.02782
3.9	0.41818	0.01615	0.05795	0.00953	0.13857	0.02814
3.91	0.41788	0.01618	0.05795	0.00953	0.13867	0.02817
3.92	0.41918	0.01623	0.05803	0.00954	0.13844	0.02812
3.93	0.41918	0.01623	0.05811	0.00955	0.13864	0.02816
3.94	0.41925	0.01625	0.05811	0.00955	0.13862	0.02816
3.95	0.41912	0.01626	0.05853	0.00961	0.13965	0.02836
3.96	0.419	0.01628	0.05853	0.00961	0.13969	0.02837
3.97	0.419	0.01628	0.05877	0.00965	0.14027	0.02849
3.98	0.41913	0.01631	0.05894	0.00968	0.14064	0.02856
3.99	0.41944	0.01634	0.05894	0.00968	0.14053	0.02855
4	0.41944	0.01634	0.05928	0.00973	0.14134	0.0287
4.01	0.41982	0.01638	0.05928	0.00973	0.14122	0.02868
4.02	0.42033	0.01641	0.05981	0.00981	0.1423	0.02889
4.03	0.42141	0.01646	0.06008	0.00985	0.14256	0.02893
4.04	0.42141	0.01646	0.06008	0.00985	0.14256	0.02893
4.05	0.42237	0.0165	0.06026	0.00987	0.14268	0.02895
4.06	0.4211	0.01649	0.06026	0.00987	0.1431	0.02905
4.07	0.4211	0.01649	0.06035	0.00989	0.14332	0.02909
4.08	0.42148	0.01651	0.06035	0.00989	0.14319	0.02906
4.09	0.42136	0.01652	0.06071	0.00994	0.14407	0.02924
4.1	0.42169	0.01654	0.06116	0.01001	0.14503	0.02942
4.11	0.42169	0.01654	0.06116	0.01001	0.14503	0.02942
4.12	0.42273	0.0166	0.06162	0.01008	0.14576	0.02956
4.13	0.4239	0.01665	0.06162	0.01008	0.14535	0.02948
4.14	0.4239	0.01665	0.06074	0.01004	0.14329	0.02932
4.15	0.42306	0.01665	0.05986	0.01001	0.14148	0.02923
4.16	0.42333	0.01668	0.05986	0.01001	0.14139	0.02922
4.17	0.42323	0.01672	0.06014	0.01005	0.14209	0.02937
4.18	0.42323	0.01672	0.06014	0.01005	0.14209	0.02937
4.19	0.42299	0.01674	0.06024	0.01007	0.14241	0.02944
4.2	0.42315	0.01679	0.05942	0.01005	0.14042	0.02932
4.21	0.42316	0.01681	0.05942	0.01005	0.14041	0.02932
4.22	0.42316	0.01681	0.05951	0.01006	0.14063	0.02937
4.23	0.42312	0.01685	0.05951	0.01006	0.14064	0.02938
4.24	0.42247	0.01685	0.05885	0.01007	0.13929	0.02939
4.25	0.42247	0.01685	0.0594	0.01016	0.14059	0.02965
4.26	0.42307	0.01688	0.0594	0.01016	0.14039	0.02961
4.27	0.42343	0.01693	0.05856	0.01013	0.1383	0.02947
4.28	0.42403	0.01696	0.05856	0.01013	0.1381	0.02942
4.29	0.42403	0.01696	0.05893	0.01019	0.13898	0.0296
4.3	0.42391	0.01697	0.0593	0.01025	0.1399	0.02979
4.31	0.42411	0.01698	0.0593	0.01025	0.13983	0.02977
4.32	0.42411	0.01698	0.05958	0.0103	0.14048	0.02991
4.33	0.42352	0.01698	0.05958	0.0103	0.14068	0.02996
4.34	0.42333	0.017	0.05978	0.01033	0.14122	0.03007
4.35	0.42376	0.01705	0.06007	0.01037	0.14175	0.03018
4.36	0.42376	0.01705	0.06007	0.01037	0.14175	0.03018
4.37	0.42384	0.01707	0.06046	0.01044	0.14265	0.03037
4.38	0.42353	0.0171	0.06046	0.01044	0.14275	0.03041
4.39	0.42353	0.0171	0.06046	0.01044	0.14275	0.03041
4.4	0.42355	0.01713	0.06046	0.01044	0.14275	0.03041
4.41	0.42425	0.01718	0.06076	0.01048	0.14321	0.03051
4.42	0.42449	0.01722	0.06105	0.01053	0.14383	0.03064
4.43	0.42449	0.01722	0.06105	0.01053	0.14383	0.03064
4.44	0.42469	0.01723	0.06147	0.01059	0.14473	0.03082
4.45	0.42589	0.01729	0.06147	0.01059	0.14432	0.03073
4.46	0.42625	0.01732	0.06167	0.01063	0.14469	0.03081
4.47	0.42625	0.01732	0.06198	0.01067	0.1454	0.03095
4.48	0.42586	0.01733	0.06198	0.01067	0.14553	0.03099
4.49	0.42674	0.01739	0.06208	0.01069	0.14547	0.03098
4.5	0.42674	0.01739	0.06208	0.01069	0.14547	0.03098
4.51	0.42481	0.01738	0.06109	0.01066	0.14381	0.03096
4.52	0.42582	0.01743	0.0613	0.01069	0.14396	0.03099
4.53	0.42585	0.01746	0.0613	0.01069	0.14395	0.031
4.54	0.42585	0.01746	0.06171	0.01075	0.14491	0.0312
4.55	0.42736	0.01753	0.06171	0.01075	0.1444	0.03109
4.56	0.42794	0.01756	0.06204	0.0108	0.14497	0.0312
4.57	0.42794	0.01756	0.06225	0.01084	0.14546	0.0313
4.58	0.42782	0.01758	0.06225	0.01084	0.14551	0.03131
4.59	0.42775	0.01762	0.06246	0.01087	0.14603	0.03143
4.6	0.42819	0.01764	0.06246	0.01087	0.14588	0.0314
4.61	0.42819	0.01764	0.06267	0.01091	0.14637	0.0315
4.62	0.42801	0.01767	0.06289	0.01094	0.14694	0.03163
4.63	0.42817	0.01768	0.06289	0.01094	0.14688	0.03162
4.64	0.42817	0.01768	0.06324	0.01099	0.14769	0.03177
4.65	0.42849	0.01772	0.06324	0.01099	0.14758	0.03176
4.66	0.42831	0.01774	0.06347	0.01103	0.14818	0.03188
4.67	0.42886	0.01778	0.06347	0.01103	0.14799	0.03185
4.68	0.42886	0.01778	0.06369	0.01106	0.1485	0.03195
4.69	0.42925	0.01781	0.0638	0.01108	0.14862	0.03198
4.7	0.42963	0.01784	0.0638	0.01108	0.14849	0.03196
4.71	0.42871	0.01784	0.06424	0.01115	0.14985	0.03225
4.72	0.42871	0.01784	0.06424	0.01115	0.14985	0.03225
4.73	0.42881	0.01786	0.06448	0.01119	0.15036	0.03235
4.74	0.42787	0.0179	0.06458	0.01121	0.15095	0.03251
4.75	0.42787	0.0179	0.06458	0.01121	0.15095	0.03251
4.76	0.42744	0.01791	0.06469	0.01122	0.15135	0.0326
4.77	0.42884	0.01801	0.06469	0.01122	0.15086	0.03251
4.78	0.42865	0.01803	0.06492	0.01126	0.15144	0.03264
4.79	0.42865	0.01803	0.06516	0.0113	0.15201	0.03275
4.8	0.42922	0.01808	0.06516	0.0113	0.15181	0.03271
4.81	0.42978	0.01813	0.06413	0.01126	0.14922	0.0325
4.82	0.42978	0.01813	0.06413	0.01126	0.14922	0.0325
4.83	0.42877	0.01813	0.06461	0.01134	0.15069	0.03281
4.84	0.42828	0.01815	0.06485	0.01137	0.15142	0.03298
4.85	0.42909	0.01821	0.06485	0.01137	0.15114	0.03292
4.86	0.42909	0.01821	0.06532	0.01145	0.15223	0.03315
4.87	0.42902	0.01822	0.06532	0.01145	0.15225	0.03315
4.88	0.43043	0.01829	0.0658	0.01153	0.15288	0.03327
4.89	0.43043	0.01829	0.06604	0.01157	0.15343	0.03339
4.9	0.4322	0.01839	0.06604	0.01157	0.15281	0.03326
4.91	0.43171	0.01841	0.06616	0.01159	0.15326	0.03337
4.92	0.43261	0.01847	0.06616	0.01159	0.15294	0.03331
4.93	0.43261	0.01847	0.06642	0.01162	0.15353	0.03342
4.94	0.43303	0.0185	0.06666	0.01166	0.15393	0.03351
4.95	0.43358	0.01856	0.06666	0.01166	0.15374	0.03348
4.96	0.43308	0.01858	0.06678	0.01168	0.1542	0.03359
4.97	0.43308	0.01858	0.06678	0.01168	0.1542	0.03359
4.98	0.43497	0.01868	0.06548	0.01161	0.15053	0.03315
4.99	0.4362	0.01874	0.06548	0.01161	0.15011	0.03306
5	0.4362	0.01874	0.06611	0.01171	0.15157	0.03335
