# Supplementary material for: Brightness-gated two-color coincidence detection unravels two distinct mechanisms in bacterial protein translation initiation
Source: Commun Biol. 2019 Dec 6;2:459. doi: 10.1038/s42003-019-0709-7 (PMC6897966; doi:10.1038/s42003-019-0709-7)
Supplement: Supplementary file 10 — Supplementary Data 8 [file 42003_2019_709_MOESM10_ESM.xlsx]

## Sheet: Tabelle1
x-axis	-50S	err (-50S)	+50S	err (+50S)	GFP ratio	err (GFP ratio)
0	0.20933	0.00427	0.01653	0.00157	0.07899	0.00911
0.01	0.20933	0.00427	0.01653	0.00157	0.07899	0.00911
0.02	0.20933	0.00427	0.01653	0.00157	0.07899	0.00911
0.03	0.20933	0.00427	0.01653	0.00157	0.07899	0.00911
0.04	0.20933	0.00427	0.01653	0.00157	0.07899	0.00911
0.05	0.20933	0.00427	0.01653	0.00157	0.07899	0.00911
0.06	0.20933	0.00427	0.01653	0.00157	0.07899	0.00911
0.07	0.20933	0.00427	0.01653	0.00157	0.07899	0.00911
0.08	0.20933	0.00427	0.01653	0.00157	0.07899	0.00911
0.09	0.20933	0.00427	0.01653	0.00157	0.07899	0.00911
0.1	0.20933	0.00427	0.01653	0.00157	0.07899	0.00911
0.11	0.20933	0.00427	0.01653	0.00157	0.07899	0.00911
0.12	0.20933	0.00427	0.01653	0.00157	0.07899	0.00911
0.13	0.24471	0.0053	0.01653	0.00157	0.06756	0.00788
0.14	0.24471	0.0053	0.01653	0.00157	0.06756	0.00788
0.15	0.24471	0.0053	0.01653	0.00157	0.06756	0.00788
0.16	0.24471	0.0053	0.01653	0.00157	0.06756	0.00788
0.17	0.24471	0.0053	0.01653	0.00157	0.06756	0.00788
0.18	0.24471	0.0053	0.01653	0.00157	0.06756	0.00788
0.19	0.24471	0.0053	0.01653	0.00157	0.06756	0.00788
0.2	0.27585	0.00629	0.01653	0.00157	0.05994	0.00706
0.21	0.27585	0.00629	0.01653	0.00157	0.05994	0.00706
0.22	0.27585	0.00629	0.01653	0.00157	0.05994	0.00706
0.23	0.27585	0.00629	0.01653	0.00157	0.05994	0.00706
0.24	0.27585	0.00629	0.01653	0.00157	0.05994	0.00706
0.25	0.27585	0.00629	0.02057	0.00206	0.07456	0.00917
0.26	0.30579	0.0073	0.02057	0.00206	0.06726	0.00835
0.27	0.30579	0.0073	0.02057	0.00206	0.06726	0.00835
0.28	0.30579	0.0073	0.02057	0.00206	0.06726	0.00835
0.29	0.30579	0.0073	0.02057	0.00206	0.06726	0.00835
0.3	0.30579	0.0073	0.02057	0.00206	0.06726	0.00835
0.31	0.30579	0.0073	0.02057	0.00206	0.06726	0.00835
0.32	0.33358	0.00829	0.02057	0.00206	0.06165	0.00771
0.33	0.33358	0.00829	0.02057	0.00206	0.06165	0.00771
0.34	0.33358	0.00829	0.02057	0.00206	0.06165	0.00771
0.35	0.33358	0.00829	0.02057	0.00206	0.06165	0.00771
0.36	0.33358	0.00829	0.02057	0.00206	0.06165	0.00771
0.37	0.33358	0.00829	0.02634	0.00268	0.07897	0.01
0.38	0.33358	0.00829	0.02634	0.00268	0.07897	0.01
0.39	0.3561	0.00921	0.02634	0.00268	0.07398	0.00944
0.4	0.3561	0.00921	0.02634	0.00268	0.07398	0.00944
0.41	0.3561	0.00921	0.02634	0.00268	0.07398	0.00944
0.42	0.3561	0.00921	0.02634	0.00268	0.07398	0.00944
0.43	0.3561	0.00921	0.02634	0.00268	0.07398	0.00944
0.44	0.3561	0.00921	0.02634	0.00268	0.07398	0.00944
0.45	0.37821	0.01011	0.02634	0.00268	0.06965	0.00895
0.46	0.37821	0.01011	0.02634	0.00268	0.06965	0.00895
0.47	0.37821	0.01011	0.02634	0.00268	0.06965	0.00895
0.48	0.37821	0.01011	0.02634	0.00268	0.06965	0.00895
0.49	0.37821	0.01011	0.03112	0.00333	0.08229	0.01101
0.5	0.37821	0.01011	0.03112	0.00333	0.08229	0.01101
0.51	0.39309	0.01086	0.03112	0.00333	0.07917	0.01067
0.52	0.39309	0.01086	0.03112	0.00333	0.07917	0.01067
0.53	0.39309	0.01086	0.03112	0.00333	0.07917	0.01067
0.54	0.39309	0.01086	0.03112	0.00333	0.07917	0.01067
0.55	0.39309	0.01086	0.03112	0.00333	0.07917	0.01067
0.56	0.39309	0.01086	0.03112	0.00333	0.07917	0.01067
0.57	0.39309	0.01086	0.03112	0.00333	0.07917	0.01067
0.58	0.40738	0.01156	0.03112	0.00333	0.07639	0.01035
0.59	0.40738	0.01156	0.03112	0.00333	0.07639	0.01035
0.6	0.40738	0.01156	0.03112	0.00333	0.07639	0.01035
0.61	0.40738	0.01156	0.0364	0.00404	0.08934	0.01245
0.62	0.40738	0.01156	0.0364	0.00404	0.08934	0.01245
0.63	0.40738	0.01156	0.0364	0.00404	0.08934	0.01245
0.64	0.42074	0.01228	0.0364	0.00404	0.08651	0.01212
0.65	0.42074	0.01228	0.0364	0.00404	0.08651	0.01212
0.66	0.42074	0.01228	0.0364	0.00404	0.08651	0.01212
0.67	0.42074	0.01228	0.0364	0.00404	0.08651	0.01212
0.68	0.42074	0.01228	0.0364	0.00404	0.08651	0.01212
0.69	0.42074	0.01228	0.0364	0.00404	0.08651	0.01212
0.7	0.43229	0.01296	0.0364	0.00404	0.0842	0.01186
0.71	0.43229	0.01296	0.0364	0.00404	0.0842	0.01186
0.72	0.43229	0.01296	0.0364	0.00404	0.0842	0.01186
0.73	0.43229	0.01296	0.0364	0.00404	0.0842	0.01186
0.74	0.43229	0.01296	0.0425	0.00484	0.09832	0.01415
0.75	0.43229	0.01296	0.0425	0.00484	0.09832	0.01415
0.76	0.43229	0.01296	0.0425	0.00484	0.09832	0.01415
0.77	0.44218	0.01356	0.0425	0.00484	0.09612	0.0139
0.78	0.44218	0.01356	0.0425	0.00484	0.09612	0.0139
0.79	0.44218	0.01356	0.0425	0.00484	0.09612	0.0139
0.8	0.44218	0.01356	0.0425	0.00484	0.09612	0.0139
0.81	0.44218	0.01356	0.0425	0.00484	0.09612	0.0139
0.82	0.44218	0.01356	0.0425	0.00484	0.09612	0.0139
0.83	0.45327	0.01423	0.0425	0.00484	0.09377	0.01363
0.84	0.45327	0.01423	0.0425	0.00484	0.09377	0.01363
0.85	0.45327	0.01423	0.0425	0.00484	0.09377	0.01363
0.86	0.45327	0.01423	0.05082	0.00578	0.11211	0.01627
0.87	0.45327	0.01423	0.05082	0.00578	0.11211	0.01627
0.88	0.45327	0.01423	0.05082	0.00578	0.11211	0.01627
0.89	0.45997	0.01476	0.05082	0.00578	0.11048	0.01611
0.9	0.45997	0.01476	0.05082	0.00578	0.11048	0.01611
0.91	0.45997	0.01476	0.05082	0.00578	0.11048	0.01611
0.92	0.45997	0.01476	0.05082	0.00578	0.11048	0.01611
0.93	0.45997	0.01476	0.05082	0.00578	0.11048	0.01611
0.94	0.45997	0.01476	0.05082	0.00578	0.11048	0.01611
0.95	0.45997	0.01476	0.05082	0.00578	0.11048	0.01611
0.96	0.468	0.01531	0.05082	0.00578	0.10858	0.0159
0.97	0.468	0.01531	0.05082	0.00578	0.10858	0.0159
0.98	0.468	0.01531	0.05445	0.00647	0.11635	0.01763
0.99	0.468	0.01531	0.05445	0.00647	0.11635	0.01763
1	0.468	0.01531	0.05445	0.00647	0.11635	0.01763
1.01	0.468	0.01531	0.05445	0.00647	0.11635	0.01763
1.02	0.47433	0.01581	0.05445	0.00647	0.11479	0.01747
1.03	0.47433	0.01581	0.05445	0.00647	0.11479	0.01747
1.04	0.47433	0.01581	0.05445	0.00647	0.11479	0.01747
1.05	0.47433	0.01581	0.05445	0.00647	0.11479	0.01747
1.06	0.47433	0.01581	0.05445	0.00647	0.11479	0.01747
1.07	0.47433	0.01581	0.05445	0.00647	0.11479	0.01747
1.08	0.48288	0.01635	0.05445	0.00647	0.11276	0.01722
1.09	0.48288	0.01635	0.05445	0.00647	0.11276	0.01722
1.1	0.48288	0.01635	0.05863	0.00719	0.12141	0.019
1.11	0.48288	0.01635	0.05863	0.00719	0.12141	0.019
1.12	0.48288	0.01635	0.05863	0.00719	0.12141	0.019
1.13	0.48288	0.01635	0.05863	0.00719	0.12141	0.019
1.14	0.48288	0.01635	0.05863	0.00719	0.12141	0.019
1.15	0.48412	0.01676	0.05863	0.00719	0.1211	0.01904
1.16	0.48412	0.01676	0.05863	0.00719	0.1211	0.01904
1.17	0.48412	0.01676	0.05863	0.00719	0.1211	0.01904
1.18	0.48412	0.01676	0.05863	0.00719	0.1211	0.01904
1.19	0.48412	0.01676	0.05863	0.00719	0.1211	0.01904
1.2	0.48412	0.01676	0.05863	0.00719	0.1211	0.01904
1.21	0.49056	0.01728	0.05863	0.00719	0.11951	0.01886
1.22	0.49056	0.01728	0.06501	0.00813	0.13252	0.02124
1.23	0.49056	0.01728	0.06501	0.00813	0.13252	0.02124
1.24	0.49056	0.01728	0.06501	0.00813	0.13252	0.02124
1.25	0.49056	0.01728	0.06501	0.00813	0.13252	0.02124
1.26	0.49056	0.01728	0.06501	0.00813	0.13252	0.02124
1.27	0.4936	0.01772	0.06501	0.00813	0.1317	0.0212
1.28	0.4936	0.01772	0.06501	0.00813	0.1317	0.0212
1.29	0.4936	0.01772	0.06501	0.00813	0.1317	0.0212
1.3	0.4936	0.01772	0.06501	0.00813	0.1317	0.0212
1.31	0.4936	0.01772	0.06501	0.00813	0.1317	0.0212
1.32	0.4936	0.01772	0.06501	0.00813	0.1317	0.0212
1.33	0.4936	0.01772	0.06501	0.00813	0.1317	0.0212
1.34	0.49879	0.01816	0.06501	0.00813	0.13033	0.02105
1.35	0.49879	0.01816	0.07078	0.00899	0.1419	0.0232
1.36	0.49879	0.01816	0.07078	0.00899	0.1419	0.0232
1.37	0.49879	0.01816	0.07078	0.00899	0.1419	0.0232
1.38	0.49879	0.01816	0.07078	0.00899	0.1419	0.0232
1.39	0.49879	0.01816	0.07078	0.00899	0.1419	0.0232
1.4	0.50049	0.0185	0.07078	0.00899	0.14141	0.0232
1.41	0.50049	0.0185	0.07078	0.00899	0.14141	0.0232
1.42	0.50049	0.0185	0.07078	0.00899	0.14141	0.0232
1.43	0.50049	0.0185	0.07078	0.00899	0.14141	0.0232
1.44	0.50049	0.0185	0.07078	0.00899	0.14141	0.0232
1.45	0.50049	0.0185	0.07078	0.00899	0.14141	0.0232
1.46	0.50049	0.0185	0.07078	0.00899	0.14141	0.0232
1.47	0.50366	0.01887	0.07515	0.00972	0.14921	0.0249
1.48	0.50366	0.01887	0.07515	0.00972	0.14921	0.0249
1.49	0.50366	0.01887	0.07515	0.00972	0.14921	0.0249
1.5	0.50366	0.01887	0.07515	0.00972	0.14921	0.0249
1.51	0.50366	0.01887	0.07515	0.00972	0.14921	0.0249
1.52	0.50366	0.01887	0.07515	0.00972	0.14921	0.0249
1.53	0.50562	0.01923	0.07515	0.00972	0.14863	0.02488
1.54	0.50562	0.01923	0.07515	0.00972	0.14863	0.02488
1.55	0.50562	0.01923	0.07515	0.00972	0.14863	0.02488
1.56	0.50562	0.01923	0.07515	0.00972	0.14863	0.02488
1.57	0.50562	0.01923	0.07515	0.00972	0.14863	0.02488
1.58	0.50562	0.01923	0.07515	0.00972	0.14863	0.02488
1.59	0.51362	0.01982	0.07932	0.01039	0.15443	0.02618
1.6	0.51362	0.01982	0.07932	0.01039	0.15443	0.02618
1.61	0.51362	0.01982	0.07932	0.01039	0.15443	0.02618
1.62	0.51362	0.01982	0.07932	0.01039	0.15443	0.02618
1.63	0.51362	0.01982	0.07932	0.01039	0.15443	0.02618
1.64	0.51362	0.01982	0.07932	0.01039	0.15443	0.02618
1.65	0.51362	0.01982	0.07932	0.01039	0.15443	0.02618
1.66	0.51556	0.02021	0.07932	0.01039	0.15385	0.02618
1.67	0.51556	0.02021	0.07932	0.01039	0.15385	0.02618
1.68	0.51556	0.02021	0.07932	0.01039	0.15385	0.02618
1.69	0.51556	0.02021	0.07932	0.01039	0.15385	0.02618
1.7	0.51556	0.02021	0.07932	0.01039	0.15385	0.02618
1.71	0.51556	0.02021	0.08144	0.01105	0.15797	0.02762
1.72	0.52036	0.02062	0.08144	0.01105	0.15651	0.02743
1.73	0.52036	0.02062	0.08144	0.01105	0.15651	0.02743
1.74	0.52036	0.02062	0.08144	0.01105	0.15651	0.02743
1.75	0.52036	0.02062	0.08144	0.01105	0.15651	0.02743
1.76	0.52036	0.02062	0.08144	0.01105	0.15651	0.02743
1.77	0.52036	0.02062	0.08144	0.01105	0.15651	0.02743
1.78	0.52353	0.02101	0.08144	0.01105	0.15556	0.02734
1.79	0.52353	0.02101	0.08144	0.01105	0.15556	0.02734
1.8	0.52353	0.02101	0.08144	0.01105	0.15556	0.02734
1.81	0.52353	0.02101	0.08144	0.01105	0.15556	0.02734
1.82	0.52353	0.02101	0.08144	0.01105	0.15556	0.02734
1.83	0.52353	0.02101	0.08682	0.01185	0.16584	0.02928
1.84	0.52353	0.02101	0.08682	0.01185	0.16584	0.02928
1.85	0.52338	0.02129	0.08682	0.01185	0.16589	0.02938
1.86	0.52338	0.02129	0.08682	0.01185	0.16589	0.02938
1.87	0.52338	0.02129	0.08682	0.01185	0.16589	0.02938
1.88	0.52338	0.02129	0.08682	0.01185	0.16589	0.02938
1.89	0.52338	0.02129	0.08682	0.01185	0.16589	0.02938
1.9	0.52338	0.02129	0.08682	0.01185	0.16589	0.02938
1.91	0.52654	0.02162	0.08682	0.01185	0.16489	0.02927
1.92	0.52654	0.02162	0.08682	0.01185	0.16489	0.02927
1.93	0.52654	0.02162	0.08682	0.01185	0.16489	0.02927
1.94	0.52654	0.02162	0.08682	0.01185	0.16489	0.02927
1.95	0.52654	0.02162	0.08682	0.01185	0.16489	0.02927
1.96	0.52654	0.02162	0.08989	0.01254	0.17072	0.03083
1.97	0.52718	0.02198	0.08989	0.01254	0.17052	0.03089
1.98	0.52718	0.02198	0.08989	0.01254	0.17052	0.03089
1.99	0.52718	0.02198	0.08989	0.01254	0.17052	0.03089
2	0.52718	0.02198	0.08989	0.01254	0.17052	0.03089
2.01	0.52718	0.02198	0.08989	0.01254	0.17052	0.03089
2.02	0.52718	0.02198	0.08989	0.01254	0.17052	0.03089
2.03	0.52718	0.02198	0.08989	0.01254	0.17052	0.03089
2.04	0.53093	0.02234	0.08989	0.01254	0.16931	0.03074
2.05	0.53093	0.02234	0.08989	0.01254	0.16931	0.03074
2.06	0.53093	0.02234	0.08989	0.01254	0.16931	0.03074
2.07	0.53093	0.02234	0.08989	0.01254	0.16931	0.03074
2.08	0.53093	0.02234	0.09305	0.01328	0.17526	0.0324
2.09	0.53093	0.02234	0.09305	0.01328	0.17526	0.0324
2.1	0.53086	0.02264	0.09305	0.01328	0.17528	0.0325
2.11	0.53086	0.02264	0.09305	0.01328	0.17528	0.0325
2.12	0.53086	0.02264	0.09305	0.01328	0.17528	0.0325
2.13	0.53086	0.02264	0.09305	0.01328	0.17528	0.0325
2.14	0.53086	0.02264	0.09305	0.01328	0.17528	0.0325
2.15	0.53086	0.02264	0.09305	0.01328	0.17528	0.0325
2.16	0.5333	0.023	0.09305	0.01328	0.17448	0.03243
2.17	0.5333	0.023	0.09305	0.01328	0.17448	0.03243
2.18	0.5333	0.023	0.09305	0.01328	0.17448	0.03243
2.19	0.5333	0.023	0.09305	0.01328	0.17448	0.03243
2.2	0.5333	0.023	0.09533	0.01383	0.17876	0.03365
2.21	0.5333	0.023	0.09533	0.01383	0.17876	0.03365
2.22	0.5333	0.023	0.09533	0.01383	0.17876	0.03365
2.23	0.53217	0.02326	0.09533	0.01383	0.17914	0.03382
2.24	0.53217	0.02326	0.09533	0.01383	0.17914	0.03382
2.25	0.53217	0.02326	0.09533	0.01383	0.17914	0.03382
2.26	0.53217	0.02326	0.09533	0.01383	0.17914	0.03382
2.27	0.53217	0.02326	0.09533	0.01383	0.17914	0.03382
2.28	0.53217	0.02326	0.09533	0.01383	0.17914	0.03382
2.29	0.53479	0.02365	0.09533	0.01383	0.17826	0.03375
2.3	0.53479	0.02365	0.09533	0.01383	0.17826	0.03375
2.31	0.53479	0.02365	0.09533	0.01383	0.17826	0.03375
2.32	0.53479	0.02365	0.09504	0.01416	0.17771	0.03433
2.33	0.53479	0.02365	0.09504	0.01416	0.17771	0.03433
2.34	0.53479	0.02365	0.09504	0.01416	0.17771	0.03433
2.35	0.5345	0.02392	0.09504	0.01416	0.1778	0.03444
2.36	0.5345	0.02392	0.09504	0.01416	0.1778	0.03444
2.37	0.5345	0.02392	0.09504	0.01416	0.1778	0.03444
2.38	0.5345	0.02392	0.09504	0.01416	0.1778	0.03444
2.39	0.5345	0.02392	0.09504	0.01416	0.1778	0.03444
2.4	0.5345	0.02392	0.09504	0.01416	0.1778	0.03444
2.41	0.5345	0.02392	0.09504	0.01416	0.1778	0.03444
2.42	0.53746	0.02421	0.09504	0.01416	0.17682	0.0343
2.43	0.53746	0.02421	0.09504	0.01416	0.17682	0.0343
2.44	0.53746	0.02421	0.09884	0.01484	0.1839	0.0359
2.45	0.53746	0.02421	0.09884	0.01484	0.1839	0.0359
2.46	0.53746	0.02421	0.09884	0.01484	0.1839	0.0359
2.47	0.53746	0.02421	0.09884	0.01484	0.1839	0.0359
2.48	0.54361	0.02464	0.09884	0.01484	0.18182	0.03554
2.49	0.54361	0.02464	0.09884	0.01484	0.18182	0.03554
2.5	0.54361	0.02464	0.09884	0.01484	0.18182	0.03554
2.51	0.54361	0.02464	0.09884	0.01484	0.18182	0.03554
2.52	0.54361	0.02464	0.09884	0.01484	0.18182	0.03554
2.53	0.54361	0.02464	0.09884	0.01484	0.18182	0.03554
2.54	0.54707	0.02501	0.09884	0.01484	0.18067	0.03539
2.55	0.54707	0.02501	0.09884	0.01484	0.18067	0.03539
2.56	0.54707	0.02501	0.1006	0.01553	0.18389	0.03679
2.57	0.54707	0.02501	0.1006	0.01553	0.18389	0.03679
2.58	0.54707	0.02501	0.1006	0.01553	0.18389	0.03679
2.59	0.54707	0.02501	0.1006	0.01553	0.18389	0.03679
2.6	0.54707	0.02501	0.1006	0.01553	0.18389	0.03679
2.61	0.54674	0.02532	0.1006	0.01553	0.184	0.03692
2.62	0.54674	0.02532	0.1006	0.01553	0.184	0.03692
2.63	0.54674	0.02532	0.1006	0.01553	0.184	0.03692
2.64	0.54674	0.02532	0.1006	0.01553	0.184	0.03692
2.65	0.54674	0.02532	0.1006	0.01553	0.184	0.03692
2.66	0.54674	0.02532	0.1006	0.01553	0.184	0.03692
2.67	0.54615	0.02566	0.1006	0.01553	0.1842	0.03709
2.68	0.54615	0.02566	0.1006	0.01553	0.1842	0.03709
2.69	0.54615	0.02566	0.10435	0.01625	0.19107	0.03874
2.7	0.54615	0.02566	0.10435	0.01625	0.19107	0.03874
2.71	0.54615	0.02566	0.10435	0.01625	0.19107	0.03874
2.72	0.54615	0.02566	0.10435	0.01625	0.19107	0.03874
2.73	0.55003	0.02626	0.10435	0.01625	0.18972	0.03861
2.74	0.55003	0.02626	0.10435	0.01625	0.18972	0.03861
2.75	0.55003	0.02626	0.10435	0.01625	0.18972	0.03861
2.76	0.55003	0.02626	0.10435	0.01625	0.18972	0.03861
2.77	0.55003	0.02626	0.10435	0.01625	0.18972	0.03861
2.78	0.55003	0.02626	0.10435	0.01625	0.18972	0.03861
2.79	0.55003	0.02626	0.10435	0.01625	0.18972	0.03861
2.8	0.55267	0.02662	0.10435	0.01625	0.18881	0.0385
2.81	0.55267	0.02662	0.10185	0.01652	0.18429	0.03878
2.82	0.55267	0.02662	0.10185	0.01652	0.18429	0.03878
2.83	0.55267	0.02662	0.10185	0.01652	0.18429	0.03878
2.84	0.55267	0.02662	0.10185	0.01652	0.18429	0.03878
2.85	0.55267	0.02662	0.10185	0.01652	0.18429	0.03878
2.86	0.55544	0.027	0.10185	0.01652	0.18338	0.03866
2.87	0.55544	0.027	0.10185	0.01652	0.18338	0.03866
2.88	0.55544	0.027	0.10185	0.01652	0.18338	0.03866
2.89	0.55544	0.027	0.10185	0.01652	0.18338	0.03866
2.9	0.55544	0.027	0.10185	0.01652	0.18338	0.03866
2.91	0.55544	0.027	0.10185	0.01652	0.18338	0.03866
2.92	0.55544	0.027	0.10185	0.01652	0.18338	0.03866
2.93	0.55955	0.02734	0.09867	0.01655	0.17633	0.03819
2.94	0.55955	0.02734	0.09867	0.01655	0.17633	0.03819
2.95	0.55955	0.02734	0.09867	0.01655	0.17633	0.03819
2.96	0.55955	0.02734	0.09867	0.01655	0.17633	0.03819
2.97	0.55955	0.02734	0.09867	0.01655	0.17633	0.03819
2.98	0.55955	0.02734	0.09867	0.01655	0.17633	0.03819
2.99	0.56473	0.02788	0.09867	0.01655	0.17472	0.03793
3	0.56473	0.02788	0.09867	0.01655	0.17472	0.03793
3.01	0.56473	0.02788	0.09867	0.01655	0.17472	0.03793
3.02	0.56473	0.02788	0.09867	0.01655	0.17472	0.03793
3.03	0.56473	0.02788	0.09867	0.01655	0.17472	0.03793
3.04	0.56473	0.02788	0.09867	0.01655	0.17472	0.03793
3.05	0.57015	0.02837	0.10293	0.01745	0.18053	0.03958
3.06	0.57015	0.02837	0.10293	0.01745	0.18053	0.03958
3.07	0.57015	0.02837	0.10293	0.01745	0.18053	0.03958
3.08	0.57015	0.02837	0.10293	0.01745	0.18053	0.03958
3.09	0.57015	0.02837	0.10293	0.01745	0.18053	0.03958
3.1	0.57015	0.02837	0.10293	0.01745	0.18053	0.03958
3.11	0.57015	0.02837	0.10293	0.01745	0.18053	0.03958
3.12	0.57488	0.02885	0.10293	0.01745	0.17904	0.03933
3.13	0.57488	0.02885	0.10293	0.01745	0.17904	0.03933
3.14	0.57488	0.02885	0.10293	0.01745	0.17904	0.03933
3.15	0.57488	0.02885	0.10293	0.01745	0.17904	0.03933
3.16	0.57488	0.02885	0.10293	0.01745	0.17904	0.03933
3.17	0.57488	0.02885	0.10253	0.0178	0.17835	0.03991
3.18	0.5776	0.02929	0.10253	0.0178	0.17751	0.03982
3.19	0.5776	0.02929	0.10253	0.0178	0.17751	0.03982
3.2	0.5776	0.02929	0.10253	0.0178	0.17751	0.03982
3.21	0.5776	0.02929	0.10253	0.0178	0.17751	0.03982
3.22	0.5776	0.02929	0.10253	0.0178	0.17751	0.03982
3.23	0.5776	0.02929	0.10253	0.0178	0.17751	0.03982
3.24	0.57445	0.02953	0.10253	0.0178	0.17848	0.04016
3.25	0.57445	0.02953	0.10253	0.0178	0.17848	0.04016
3.26	0.57445	0.02953	0.10253	0.0178	0.17848	0.04016
3.27	0.57445	0.02953	0.10253	0.0178	0.17848	0.04016
3.28	0.57445	0.02953	0.10253	0.0178	0.17848	0.04016
3.29	0.57445	0.02953	0.10253	0.0178	0.17848	0.04016
3.3	0.57445	0.02953	0.1072	0.01859	0.18662	0.04196
3.31	0.57831	0.02997	0.1072	0.01859	0.18537	0.04176
3.32	0.57831	0.02997	0.1072	0.01859	0.18537	0.04176
3.33	0.57831	0.02997	0.1072	0.01859	0.18537	0.04176
3.34	0.57831	0.02997	0.1072	0.01859	0.18537	0.04176
3.35	0.57831	0.02997	0.1072	0.01859	0.18537	0.04176
3.36	0.57831	0.02997	0.1072	0.01859	0.18537	0.04176
3.37	0.57535	0.03011	0.1072	0.01859	0.18633	0.04207
3.38	0.57535	0.03011	0.1072	0.01859	0.18633	0.04207
3.39	0.57535	0.03011	0.1072	0.01859	0.18633	0.04207
3.4	0.57535	0.03011	0.1072	0.01859	0.18633	0.04207
3.41	0.57535	0.03011	0.1072	0.01859	0.18633	0.04207
3.42	0.57535	0.03011	0.10364	0.01866	0.18013	0.04187
3.43	0.58038	0.03061	0.10364	0.01866	0.17857	0.04157
3.44	0.58038	0.03061	0.10364	0.01866	0.17857	0.04157
3.45	0.58038	0.03061	0.10364	0.01866	0.17857	0.04157
3.46	0.58038	0.03061	0.10364	0.01866	0.17857	0.04157
3.47	0.58038	0.03061	0.10364	0.01866	0.17857	0.04157
3.48	0.58038	0.03061	0.10364	0.01866	0.17857	0.04157
3.49	0.58038	0.03061	0.10364	0.01866	0.17857	0.04157
3.5	0.57941	0.03084	0.10364	0.01866	0.17887	0.04173
3.51	0.57941	0.03084	0.10364	0.01866	0.17887	0.04173
3.52	0.57941	0.03084	0.10364	0.01866	0.17887	0.04173
3.53	0.57941	0.03084	0.10364	0.01866	0.17887	0.04173
3.54	0.57941	0.03084	0.10844	0.01951	0.18716	0.04364
3.55	0.57941	0.03084	0.10844	0.01951	0.18716	0.04364
3.56	0.57688	0.03112	0.10844	0.01951	0.18798	0.04396
3.57	0.57688	0.03112	0.10844	0.01951	0.18798	0.04396
3.58	0.57688	0.03112	0.10844	0.01951	0.18798	0.04396
3.59	0.57688	0.03112	0.10844	0.01951	0.18798	0.04396
3.6	0.57688	0.03112	0.10844	0.01951	0.18798	0.04396
3.61	0.57688	0.03112	0.10844	0.01951	0.18798	0.04396
3.62	0.57468	0.0314	0.10844	0.01951	0.1887	0.04426
3.63	0.57468	0.0314	0.10844	0.01951	0.1887	0.04426
3.64	0.57468	0.0314	0.10844	0.01951	0.1887	0.04426
3.65	0.57468	0.0314	0.10844	0.01951	0.1887	0.04426
3.66	0.57468	0.0314	0.10657	0.0197	0.18544	0.04441
3.67	0.57468	0.0314	0.10657	0.0197	0.18544	0.04441
3.68	0.57468	0.0314	0.10657	0.0197	0.18544	0.04441
3.69	0.5771	0.0318	0.10657	0.0197	0.18466	0.04431
3.7	0.5771	0.0318	0.10657	0.0197	0.18466	0.04431
3.71	0.5771	0.0318	0.10657	0.0197	0.18466	0.04431
3.72	0.5771	0.0318	0.10657	0.0197	0.18466	0.04431
3.73	0.5771	0.0318	0.10657	0.0197	0.18466	0.04431
3.74	0.5771	0.0318	0.10657	0.0197	0.18466	0.04431
3.75	0.57546	0.03215	0.10657	0.0197	0.18519	0.04457
3.76	0.57546	0.03215	0.10657	0.0197	0.18519	0.04457
3.77	0.57546	0.03215	0.10657	0.0197	0.18519	0.04457
3.78	0.57546	0.03215	0.11009	0.02034	0.19131	0.04603
3.79	0.57546	0.03215	0.11009	0.02034	0.19131	0.04603
3.8	0.57546	0.03215	0.11009	0.02034	0.19131	0.04603
3.81	0.57285	0.0325	0.11009	0.02034	0.19218	0.0464
3.82	0.57285	0.0325	0.11009	0.02034	0.19218	0.0464
3.83	0.57285	0.0325	0.11009	0.02034	0.19218	0.0464
3.84	0.57285	0.0325	0.11009	0.02034	0.19218	0.0464
3.85	0.57285	0.0325	0.11009	0.02034	0.19218	0.0464
3.86	0.57285	0.0325	0.11009	0.02034	0.19218	0.0464
3.87	0.57285	0.0325	0.11009	0.02034	0.19218	0.0464
3.88	0.57881	0.03304	0.11009	0.02034	0.1902	0.04599
3.89	0.57881	0.03304	0.11009	0.02034	0.1902	0.04599
3.9	0.57881	0.03304	0.11009	0.02034	0.1902	0.04599
3.91	0.57881	0.03304	0.10348	0.01997	0.17878	0.04471
3.92	0.57881	0.03304	0.10348	0.01997	0.17878	0.04471
3.93	0.57881	0.03304	0.10348	0.01997	0.17878	0.04471
3.94	0.57912	0.03342	0.10348	0.01997	0.17869	0.0448
3.95	0.57912	0.03342	0.10348	0.01997	0.17869	0.0448
3.96	0.57912	0.03342	0.10348	0.01997	0.17869	0.0448
3.97	0.57912	0.03342	0.10348	0.01997	0.17869	0.0448
3.98	0.57912	0.03342	0.10348	0.01997	0.17869	0.0448
3.99	0.57912	0.03342	0.10348	0.01997	0.17869	0.0448
4	0.58321	0.03395	0.10348	0.01997	0.17743	0.04458
4.01	0.58321	0.03395	0.10348	0.01997	0.17743	0.04458
4.02	0.58321	0.03395	0.10348	0.01997	0.17743	0.04458
4.03	0.58321	0.03395	0.10421	0.02041	0.17867	0.0454
4.04	0.58321	0.03395	0.10421	0.02041	0.17867	0.0454
4.05	0.58321	0.03395	0.10421	0.02041	0.17867	0.0454
4.06	0.58321	0.03395	0.10421	0.02041	0.17867	0.0454
4.07	0.58467	0.03436	0.10421	0.02041	0.17823	0.04538
4.08	0.58467	0.03436	0.10421	0.02041	0.17823	0.04538
4.09	0.58467	0.03436	0.10421	0.02041	0.17823	0.04538
4.1	0.58467	0.03436	0.10421	0.02041	0.17823	0.04538
4.11	0.58467	0.03436	0.10421	0.02041	0.17823	0.04538
4.12	0.58467	0.03436	0.10421	0.02041	0.17823	0.04538
4.13	0.58332	0.03464	0.10421	0.02041	0.17864	0.0456
4.14	0.58332	0.03464	0.10421	0.02041	0.17864	0.0456
4.15	0.58332	0.03464	0.10722	0.02099	0.18381	0.04689
4.16	0.58332	0.03464	0.10722	0.02099	0.18381	0.04689
4.17	0.58332	0.03464	0.10722	0.02099	0.18381	0.04689
4.18	0.58332	0.03464	0.10722	0.02099	0.18381	0.04689
4.19	0.5833	0.03496	0.10722	0.02099	0.18382	0.047
4.2	0.5833	0.03496	0.10722	0.02099	0.18382	0.047
4.21	0.5833	0.03496	0.10722	0.02099	0.18382	0.047
4.22	0.5833	0.03496	0.10722	0.02099	0.18382	0.047
4.23	0.5833	0.03496	0.10722	0.02099	0.18382	0.047
4.24	0.5833	0.03496	0.10722	0.02099	0.18382	0.047
4.25	0.5833	0.03496	0.10722	0.02099	0.18382	0.047
4.26	0.584	0.03547	0.10722	0.02099	0.1836	0.04709
4.27	0.584	0.03547	0.10922	0.02136	0.18701	0.04794
4.28	0.584	0.03547	0.10922	0.02136	0.18701	0.04794
4.29	0.584	0.03547	0.10922	0.02136	0.18701	0.04794
4.3	0.584	0.03547	0.10922	0.02136	0.18701	0.04794
4.31	0.584	0.03547	0.10922	0.02136	0.18701	0.04794
4.32	0.58727	0.03606	0.10922	0.02136	0.18597	0.04779
4.33	0.58727	0.03606	0.10922	0.02136	0.18597	0.04779
4.34	0.58727	0.03606	0.10922	0.02136	0.18597	0.04779
4.35	0.58727	0.03606	0.10922	0.02136	0.18597	0.04779
4.36	0.58727	0.03606	0.10922	0.02136	0.18597	0.04779
4.37	0.58727	0.03606	0.10922	0.02136	0.18597	0.04779
4.38	0.58727	0.03606	0.10922	0.02136	0.18597	0.04779
4.39	0.58639	0.03649	0.10833	0.02186	0.18475	0.04877
4.4	0.58639	0.03649	0.10833	0.02186	0.18475	0.04877
4.41	0.58639	0.03649	0.10833	0.02186	0.18475	0.04877
4.42	0.58639	0.03649	0.10833	0.02186	0.18475	0.04877
4.43	0.58639	0.03649	0.10833	0.02186	0.18475	0.04877
4.44	0.58639	0.03649	0.10833	0.02186	0.18475	0.04877
4.45	0.59312	0.03718	0.10833	0.02186	0.18265	0.0483
4.46	0.59312	0.03718	0.10833	0.02186	0.18265	0.0483
4.47	0.59312	0.03718	0.10833	0.02186	0.18265	0.0483
4.48	0.59312	0.03718	0.10833	0.02186	0.18265	0.0483
4.49	0.59312	0.03718	0.10833	0.02186	0.18265	0.0483
4.5	0.59312	0.03718	0.10833	0.02186	0.18265	0.0483
4.51	0.59416	0.03751	0.10982	0.02251	0.18483	0.04955
4.52	0.59416	0.03751	0.10982	0.02251	0.18483	0.04955
4.53	0.59416	0.03751	0.10982	0.02251	0.18483	0.04955
4.54	0.59416	0.03751	0.10982	0.02251	0.18483	0.04955
4.55	0.59416	0.03751	0.10982	0.02251	0.18483	0.04955
4.56	0.59416	0.03751	0.10982	0.02251	0.18483	0.04955
4.57	0.59416	0.03751	0.10982	0.02251	0.18483	0.04955
4.58	0.59521	0.03785	0.10982	0.02251	0.1845	0.04955
4.59	0.59521	0.03785	0.10982	0.02251	0.1845	0.04955
4.6	0.59521	0.03785	0.10982	0.02251	0.1845	0.04955
4.61	0.59521	0.03785	0.10982	0.02251	0.1845	0.04955
4.62	0.59521	0.03785	0.10982	0.02251	0.1845	0.04955
4.63	0.59521	0.03785	0.10982	0.02251	0.1845	0.04955
4.64	0.58984	0.03803	0.1096	0.02284	0.18582	0.0507
4.65	0.58984	0.03803	0.1096	0.02284	0.18582	0.0507
4.66	0.58984	0.03803	0.1096	0.02284	0.18582	0.0507
4.67	0.58984	0.03803	0.1096	0.02284	0.18582	0.0507
4.68	0.58984	0.03803	0.1096	0.02284	0.18582	0.0507
4.69	0.58984	0.03803	0.1096	0.02284	0.18582	0.0507
4.7	0.59278	0.03852	0.1096	0.02284	0.1849	0.05055
4.71	0.59278	0.03852	0.1096	0.02284	0.1849	0.05055
4.72	0.59278	0.03852	0.1096	0.02284	0.1849	0.05055
4.73	0.59278	0.03852	0.1096	0.02284	0.1849	0.05055
4.74	0.59278	0.03852	0.1096	0.02284	0.1849	0.05055
4.75	0.59278	0.03852	0.1096	0.02284	0.1849	0.05055
4.76	0.59278	0.03852	0.10884	0.02309	0.18361	0.05088
4.77	0.59039	0.03884	0.10884	0.02309	0.18435	0.05124
4.78	0.59039	0.03884	0.10884	0.02309	0.18435	0.05124
4.79	0.59039	0.03884	0.10884	0.02309	0.18435	0.05124
4.8	0.59039	0.03884	0.10884	0.02309	0.18435	0.05124
4.81	0.59039	0.03884	0.10884	0.02309	0.18435	0.05124
4.82	0.59039	0.03884	0.10884	0.02309	0.18435	0.05124
4.83	0.58977	0.03915	0.10884	0.02309	0.18455	0.0514
4.84	0.58977	0.03915	0.10884	0.02309	0.18455	0.0514
4.85	0.58977	0.03915	0.10884	0.02309	0.18455	0.0514
4.86	0.58977	0.03915	0.10884	0.02309	0.18455	0.0514
4.87	0.58977	0.03915	0.10884	0.02309	0.18455	0.0514
4.88	0.58977	0.03915	0.11076	0.02348	0.18779	0.05228
4.89	0.58922	0.03963	0.11076	0.02348	0.18797	0.0525
4.9	0.58922	0.03963	0.11076	0.02348	0.18797	0.0525
4.91	0.58922	0.03963	0.11076	0.02348	0.18797	0.0525
4.92	0.58922	0.03963	0.11076	0.02348	0.18797	0.0525
4.93	0.58922	0.03963	0.11076	0.02348	0.18797	0.0525
4.94	0.58922	0.03963	0.11076	0.02348	0.18797	0.0525
4.95	0.58922	0.03963	0.11076	0.02348	0.18797	0.0525
4.96	0.5928	0.04027	0.11076	0.02348	0.18684	0.05231
4.97	0.5928	0.04027	0.11076	0.02348	0.18684	0.05231
4.98	0.5928	0.04027	0.11076	0.02348	0.18684	0.05231
4.99	0.5928	0.04027	0.11076	0.02348	0.18684	0.05231
5	0.5928	0.04027	0.11274	0.02389	0.19018	0.05322
